# Supplementary material for: Caught in a Trap? Proteomic Analysis of Neutrophil Extracellular Traps in Rheumatoid Arthritis and Systemic Lupus Erythematosus
Source: Front Immunol. 2019 Mar 11;10:423. doi: 10.3389/fimmu.2019.00423 (PMC6421309; doi:10.3389/fimmu.2019.00423)
Supplement: Supplementary file 1 [file Table_1.XLSX]

## Sheet: Sheet1
Supplementary Table 1 – Proteins detected in RPMI media + 2% human AB serum (n=243)
Accession	ID	Description
P04217	A1BG	Alpha-1B-glycoprotein
P01023	A2M	Alpha-2-macroglobulin
O95477	ABCA1	ATP-binding cassette sub-family A member 1
P60709	ACTB	Actin, cytoplasmic 1
P78563	ADARB1	Double-stranded RNA-specific editase 1
P43652	AFM	Afamin
P01019	AGT	Angiotensinogen
P02765	AHSG	Alpha-2-HS-glycoprotein
P02768	ALB	Serum albumin
P02760	AMBP	Protein AMBP
P02743	APCS	Serum amyloid P-component
P02647	APOA1	Apolipoprotein A-I
P02652	APOA2	Apolipoprotein A-II
P06727	APOA4	Apolipoprotein A-IV
P04114	APOB	Apolipoprotein B-100
P02654	APOC1	Apolipoprotein C-I
P02655	APOC2	Apolipoprotein C-II
P02656	APOC3	Apolipoprotein C-III
P05090	APOD	Apolipoprotein D
P02649	APOE	Apolipoprotein E
Q13790	APOF	Apolipoprotein F
P02749	APOH	Beta-2-glycoprotein 1
O14791	APOL1	Apolipoprotein L1
O95445	APOM	Apolipoprotein M
P36575	ARR3	Arrestin-C
P43251	BTD	Biotinidase
P02745	C1QA	Complement C1q subcomponent subunit A
P02746	C1QB	Complement C1q subcomponent subunit B
P02747	C1QC	Complement C1q subcomponent subunit C
P00736	C1R	Complement C1r subcomponent
Q9NZP8	C1RL	Complement C1r subcomponent-like protein
P09871	C1S	Complement C1s subcomponent
P06681	C2	Complement C2
P01024	C3	Complement C3
P0C0L4	C4A	Complement C4-A
P0C0L5	C4B	Complement C4-B
P04003	C4BPA	C4b-binding protein alpha chain
P20851	C4BPB	C4b-binding protein beta chain
P01031	C5	Complement C5
P13671	C6	Complement component C6
P10643	C7	Complement component C7
P07357	C8A	Complement component C8 alpha chain
P07358	C8B	Complement component C8 beta chain
P07360	C8G	Complement component C8 gamma chain
P02748	C9	Complement component C9
P23280	CA6	Carbonic anhydrase 6
Q5VU97	CACHD1	VWFA and cache domain-containing protein 1
A2IDD5	CCDC78	Coiled-coil domain-containing protein 78
Q9C0I3	CCSER1	Serine-rich coiled-coil domain-containing protein 1
O43866	CD5L	CD5 antigen-like
O15078	CEP290	Centrosomal protein of 290 kDa
P00751	CFB	Complement factor B
P00746	CFD	Complement factor D
P08603	CFH	Complement factor H
Q03591	CFHR1	Complement factor H-related protein 1
P36980	CFHR2	Complement factor H-related protein 2
Q02985	CFHR3	Complement factor H-related protein 3
Q9BXR6	CFHR5	Complement factor H-related protein 5
P05156	CFI	Complement factor I
P27918	CFP	Properdin
P05452	CLEC3B	Tetranectin
P10909	CLU	Clusterin
O75175	CNOT3	CCR4-NOT transcription complex subunit 3
P00450	CP	Ceruloplasmin
P22792	CPN2	Carboxypeptidase N subunit 2
P02741	CRP	C-reactive protein
P01034	CST3	Cystatin-C
Q03001	DST	Dystonin
Q13202	DUSP8	Dual specificity protein phosphatase 8
Q16610	ECM1	Extracellular matrix protein 1
Q12805	EFEMP1	EGF-containing fibulin-like extracellular matrix protein 1
O43491	EPB41L2	Band 4.1-like protein 2
P00742	F10	Coagulation factor X
P03951	F11	Coagulation factor XI
P00748	F12	Coagulation factor XII
P05160	F13B	Coagulation factor XIII B chain
P00734	F2	Prothrombin
P12259	F5	Coagulation factor V
P23142	FBLN1	Fibulin-1
Q9UGM5	FETUB	Fetuin-B
P02671	FGA	Fibrinogen alpha chain
P02679	FGG	Fibrinogen gamma chain
P02751	FN1	Fibronectin
P02774	GC	Vitamin D-binding protein
P22352	GPX3	Glutathione peroxidase 3
Q8IUY3	GRAMD2	GRAM domain-containing protein 2
P06396	GSN	Gelsolin
Q14520	HABP2	Hyaluronan-binding protein 2
P69905	HBA1	Hemoglobin subunit alpha
P68871	HBB	Hemoglobin subunit beta
Q04756	HGFAC	Hepatocyte growth factor activator
P00738	HP	Haptoglobin
P00739	HPR	Haptoglobin-related protein
P02790	HPX	Hemopexin
P04196	HRG	Histidine-rich glycoprotein
P01344	IGF2	Insulin-like growth factor II
P35858	IGFALS	Insulin-like growth factor-binding protein complex acid labile subunit
P18065	IGFBP2	Insulin-like growth factor-binding protein 2
P17936	IGFBP3	Insulin-like growth factor-binding protein 3
P24592	IGFBP6	Insulin-like growth factor-binding protein 6
P01876	IGHA1	Ig alpha-1 chain C region
P01877	IGHA2	Ig alpha-2 chain C region
P01880	IGHD	Ig delta chain C region
P01857	IGHG1	Ig gamma-1 chain C region
P01859	IGHG2	Ig gamma-2 chain C region
P01860	IGHG3	Ig gamma-3 chain C region
P01861	IGHG4	Ig gamma-4 chain C region
P01871	IGHM	Ig mu chain C region
P23083	IGHV1-2	Ig heavy chain V-I region V35
P01743	IGHV1-46	Ig heavy chain V-I region HG3
P01817	IGHV2-5	Ig heavy chain V-II region MCE
P04438	IGHV2-70	Ig heavy chain V-II region SESS
P01814	IGHV2-70	Ig heavy chain V-II region OU
P01762	IGHV3-11	Ig heavy chain V-III region TRO
P01766	IGHV3-13	Ig heavy chain V-III region BRO
P01764	IGHV3-23	Ig heavy chain V-III region 23
P01779	IGHV3-23	Ig heavy chain V-III region TUR
P01773	IGHV3-30	Ig heavy chain V-III region BUR
P01768	IGHV3-30	Ig heavy chain V-III region CAM
P01769	IGHV3-30	Ig heavy chain V-III region GA
P01771	IGHV3-33	Ig heavy chain V-III region HIL
P01772	IGHV3-33	Ig heavy chain V-III region KOL
P01767	IGHV3-53	Ig heavy chain V-III region BUT
P01781	IGHV3-7	Ig heavy chain V-III region GAL
P06331	IGHV4-34	Ig heavy chain V-II region ARH-77
P01824	IGHV4-39	Ig heavy chain V-II region WAH
P01825	IGHV4-59	Ig heavy chain V-II region NEWM
A6NJ16	IGHV4OR15-8	Putative V-set and immunoglobulin domain-containing-like protein IGHV4OR15-8
P01834	IGKC	Ig kappa chain C region
P04430	IGKV1-16	Ig kappa chain V-I region BAN
P01610	IGKV1-17	Ig kappa chain V-I region WEA
P01603	IGKV1-33	Ig kappa chain V-I region Ka
P01597	IGKV1-39	Ig kappa chain V-I region DEE
P01612	IGKV1-39	Ig kappa chain V-I region Mev
P04431	IGKV1-39	Ig kappa chain V-I region Walker
P01602	IGKV1-5	Ig heavy chain V-I region 5 (Fragment)
P01596	IGKV1-5	Ig kappa chain V-I region CAR
P01604	IGKV1-5	Ig kappa chain V-I region Kue
P01611	IGKV1D-12	Ig kappa chain V-I region Wes
P01601	IGKV1D-16	Ig kappa chain V-ID region 16 (Fragment)
P01605	IGKV1D-33	Ig kappa chain V-I region Lay
P01613	IGKV1D-33	Ig kappa chain V-I region Ni
P01608	IGKV1D-33	Ig kappa chain V-I region Roy
P01609	IGKV1D-33	Ig kappa chain V-I region Scw
P06310	IGKV2-30	Ig kappa chain V-II region RPMI 6410
P01615	IGKV2D-28	Ig kappa chain V-II region FR
P01616	IGKV2D-28	Ig kappa chain V-II region MIL
P01617	IGKV2D-28	Ig kappa chain V-II region TEW
P04433	IGKV3-11	Ig kappa chain V-III region VG (Fragment)
P04434	IGKV3-11	Ig kappa chain V-III region VH (Fragment)
P04207	IGKV3-15	Ig kappa chain V-III region CLL
P01624	IGKV3-15	Ig kappa chain V-III region POM
P04206	IGKV3-20	Ig kappa chain V-III region GOL
P18136	IGKV3-20	Ig kappa chain V-III region HIC
P06311	IGKV3-20	Ig kappa chain V-III region IARC/BL41
P01620	IGKV3-20	Ig kappa chain V-III region SIE
P01621	IGKV3-20	Ig kappa chain V-III region NG9 (Fragment)
P01622	IGKV3-20	Ig kappa chain V-III region Ti
P01619	IGKV3.20	Ig kappa chain V-III region B6
P06312	IGKV4-1	Ig kappa chain V-IV region (Fragment)
P01625	IGKV4-1	Ig kappa chain V-IV region Len
P0CG05	IGLC2	Ig lambda-2 chain C regions
A0M8Q6	IGLC7	Ig lambda-7 chain C region
P15814	IGLL1	Immunoglobulin lambda-like polypeptide 1
B9A064	IGLL5	Immunoglobulin lambda-like polypeptide 5
P01699	IGLV1-44	Ig lambda chain V-I region VOR
P01701	IGLV1-51	Ig lambda chain V-I region NEW
P01702	IGLV1-51	Ig lambda chain V-I region NIG-64
P06889	IGLV3-1	Ig lambda chain V-IV region MOL
P01714	IGLV3-19	Ig lambda chain V-III region SH
P80748	IGLV3-21	Ig lambda chain V-III region LOI
P01717	IGLV3-25	Ig lambda chain V-IV region Hil
P06317	IGLV6-57	Ig lambda chain V-VI region SUT
P06318	IGLV6-57	Ig lambda chain V-VI region WLT
P04211	IGLV7-43	Ig lambda chain V region 4A
P01700	IGLV71-47	Ig lambda chain V-I region HA
P19827	ITIH1	Inter-alpha-trypsin inhibitor heavy chain H1
P19823	ITIH2	Inter-alpha-trypsin inhibitor heavy chain H2
Q06033	ITIH3	Inter-alpha-trypsin inhibitor heavy chain H3
Q14624	ITIH4	Inter-alpha-trypsin inhibitor heavy chain H4
P01591	JCHAIN	Immunoglobulin J chain
Q8WVF5	KCTD4	BTB/POZ domain-containing protein KCTD4
P03952	KLKB1	Plasma kallikrein
P01042	KNG1	Kininogen-1
P04264	KRT1	Keratin, type II cytoskeletal 1
Q16363	LAMA4	Laminin subunit alpha-4
P18428	LBP	Lipopolysaccharide-binding protein
P13796	LCP1	Plastin-2
P08519	LPA	Apolipoprotein(a)
P02750	LRG1	Leucine-rich alpha-2-glycoprotein
P51884	LUM	Lumican
P61626	LYZ	Lysozyme C
O00339	MATN2	Matrilin-2
P26927	MST1	Hepatocyte growth factor-like protein
Q14896	MYBPC3	Myosin-binding protein C, cardiac-type
Q6P499	NIPAL3	NIPA-like protein 3
P02763	ORM1	Alpha-1-acid glycoprotein 1
P19652	ORM2	Alpha-1-acid glycoprotein 2
P02776	PF4	Platelet factor 4
Q96PD5	PGLYRP2	N-acetylmuramoyl-L-alanine amidase
Q9UG56	PISD	Phosphatidylserine decarboxylase proenzyme
Q8N7P1	PLD5	Inactive phospholipase D5
P00747	PLG	Plasminogen
P55058	PLTP	Phospholipid transfer protein
P27169	PON1	Serum paraoxonase/arylesterase 1
P02775	PPBP	Platelet basic protein
Q96SB3	PPP1R9B	Neurabin-2
Q13237	PRKG2	cGMP-dependent protein kinase 2
P04070	PROC	Vitamin K-dependent protein C
P07225	PROS1	Vitamin K-dependent protein S
O00391	QSOX1	Sulfhydryl oxidase 1
P29558	RBMS1	RNA-binding motif, single-stranded-interacting protein 1
P02753	RBP4	Retinol-binding protein 4
P0DJI8	SAA1	Serum amyloid A-1 protein
P35542	SAA4	Serum amyloid A-4 protein
P49908	SEPP1	Selenoprotein P
P01009	SERPINA1	Alpha-1-antitrypsin
Q9UK55	SERPINA10	Protein Z-dependent protease inhibitor
P01011	SERPINA3	Alpha-1-antichymotrypsin
P29622	SERPINA4	Kallistatin
P08185	SERPINA6	Corticosteroid-binding globulin
P05543	SERPINA7	Thyroxine-binding globulin
P01008	SERPINC1	Antithrombin-III
P05546	SERPIND1	Heparin cofactor 2
P36955	SERPINF1	Pigment epithelium-derived factor
P08697	SERPINF2	Alpha-2-antiplasmin
P05155	SERPING1	Plasma protease C1 inhibitor
Q9Y566	SHANK1	SH3 and multiple ankyrin repeat domains protein 1
P04278	SHBG	Sex hormone-binding globulin
Q8TF72	SHROOM3	Protein Shroom3
Q6Q759	SPAG17	Sperm-associated antigen 17
Q96R06	SPAG5	Sperm-associated antigen 5
O60271	SPAG9	C-Jun-amino-terminal kinase-interacting protein 4
P37802	TAGLN2	Transgelin-2
P02787	TF	Serotransferrin
Q15582	TGFBI	Transforming growth factor-beta-induced protein ig-h3
P02766	TTR	Transthyretin
P18206	VCL	Vinculin
P04004	VTN	Vitronectin
Q9HCS7	XAB2	Pre-mRNA-splicing factor SYF1
Q9UPT8	ZC3H4	Zinc finger CCCH domain-containing protein 4
Q96PQ6	ZNF317	Zinc finger protein 317
Q7Z398	ZNF550	Zinc finger protein 550
