# Supplementary material for: Caught in a Trap? Proteomic Analysis of Neutrophil Extracellular Traps in Rheumatoid Arthritis and Systemic Lupus Erythematosus
Source: Front Immunol. 2019 Mar 11;10:423. doi: 10.3389/fimmu.2019.00423 (PMC6421309; doi:10.3389/fimmu.2019.00423)
Supplement: Supplementary file 3 [file Table_3.XLSX]

## Sheet: n=97 p<0.05
Table 1. T-Test of healthy control neutrophil NETs stimulated with PMA or A23187 (p<0.05, fold change >2, peptides >2) (n=97).
ID	Description	Accession	Peptide count	Unique peptides	T-test (p)	q Value	Fold change	Highest mean
ALDOA	Fructose-bisphosphate aldolase A	P04075; P05062	17	14	0.003	0.009	2.143	A23187
ALDOC	Fructose-bisphosphate aldolase C	P09972	3	1	0.014	0.021	3.239	A23187
ARHGDIB	Rho GDP-dissociation inhibitor 2	P52566	9	9	0.011	0.018	3.615	A23187
ARPC5	Actin-related protein 2/3 complex subunit 5	O15511	2	2	0.032	0.037	2.086	A23187
BASP1	Brain acid soluble protein 1	P80723	4	4	0.047	0.049	5.257	A23187
BPI	Bactericidal permeability-increasing protein	P17213	9	9	0.043	0.047	2.976	A23187
CALM1	Calmodulin	P62158	4	4	0.001	0.005	3.005	A23187
CAMP	Cathelicidin antimicrobial peptide	P49913	7	7	0.022	0.028	4.558	A23187
CAP1	Adenylyl cyclase-associated protein 1	Q01518; P40123	21	21	0.002	0.007	4.293	A23187
CAPG	Macrophage-capping protein	P40121	6	6	0.001	0.007	3.022	A23187
CAT	Catalase	P04040	4	4	0.024	0.03	5.174	A23187
CLC	Galectin-10	Q05315	5	5	0.04	0.045	8.431	A23187
CLIC1	Chloride intracellular channel protein 1	O00299	4	4	0	0.005	3.775	A23187
CORO1A	Coronin-1A	P31146; Q7L014	18	18	0.015	0.022	2.642	A23187
COTL1	Coactosin-like protein	Q14019	6	6	0.048	0.049	2.979	A23187
CRISP3	Cysteine-rich secretory protein 3	P54108	3	3	0.003	0.009	19.345	A23187
CSTA	Cystatin-A	P01040	3	3	0.002	0.007	13.914	A23187
EEF1A1P5	Putative elongation factor 1-alpha-like 3	Q5VTE0	3	3	0.004	0.01	8.781	A23187
ENO1	Alpha-enolase	P06733; P13929	22	17	0.001	0.005	6.081	A23187
FAM49B	Protein FAM49B	Q9NUQ9; Q9H0Q0	2	2	0	0.004	3.221	A23187
FKBP1A	Peptidyl-prolyl cis-trans isomerase FKBP1A	P62942	3	3	0.001	0.005	6.734	A23187
GAPDH	Glyceraldehyde-3-phosphate dehydrogenase	P04406; O14556	17	17	0.003	0.009	4.253	A23187
GPI	Glucose-6-phosphate isomerase	P06744; Q8N196	8	8	0.005	0.012	2.866	A23187
GSTO1	Glutathione S-transferase omega-1	P78417	2	2	0.003	0.009	5.912	A23187
H1F0	Histone H1.0	P07305	2	2	0.001	0.005	26.7	A23187
HIST1H1B	Histone H1.5	P16401	3	3	0.001	0.006	21.873	A23187
HIST1H1E	Histone H1.4	P10412; P22492	4	3	0.001	0.005	13.703	A23187
HMGB1P1	Putative high mobility group protein B1-like 1	B2RPK0; P23497	2	2	0.002	0.007	5.671	A23187
HMGB2	High mobility group protein B2	P26583	4	4	0	0.004	12.966	A23187
HSPA1A	Heat shock 70 kDa protein 1A	P0DMV8; P17066; P48741	21	11	0.012	0.019	2.478	A23187
HSPA8	Heat shock cognate 71 kDa protein	P11142; P54652	9	5	0.005	0.011	3.129	A23187
LCN2	Neutrophil gelatinase-associated lipocalin	P80188	9	9	0	0.005	15.871	A23187
LCP1	Plastin-2	P13796; P13797; Q14651	26	26	0.004	0.01	2.204	A23187
LDHA	L-lactate dehydrogenase A chain	P00338; P07864	10	9	0.001	0.005	3.957	A23187
LDHB	L-lactate dehydrogenase B chain	P07195	4	3	0.002	0.007	6.614	A23187
LTA4H	Leukotriene A-4 hydrolase	P09960	18	18	0.002	0.007	3.871	A23187
MMP8	Neutrophil collagenase	P22894	5	5	0.001	0.007	11.306	A23187
MMP9	Matrix metalloproteinase-9	P14780	3	3	0.014	0.021	8.553	A23187
MSN	Moesin	P26038; P35241; P15311	26	26	0	0.004	4.832	A23187
MYL6	Myosin light polypeptide 6	P60660; P05976; P14649	10	10	0.022	0.028	2.211	A23187
NAMPT	Nicotinamide phosphoribosyltransferase	P43490	6	6	0.004	0.01	2.946	A23187
NCF1B	Putative neutrophil cytosol factor 1B	A6NI72	2	2	0.009	0.016	4.588	A23187
PADI4	Protein-arginine deiminase type-4	Q9UM07; Q2KJY2; Q9ULW8	12	12	0.006	0.012	7.127	A23187
PARK7	Protein deglycase DJ-1	Q99497	5	5	0.001	0.005	5.867	A23187
PEBP1	Phosphatidylethanolamine-binding protein 1	P30086	3	3	0.005	0.011	9.115	A23187
PFN1	Profilin-1	P07737	11	11	0.007	0.014	2.535	A23187
PGD	6-phosphogluconate dehydrogenase, decarboxylating	P52209	10	10	0.008	0.014	3.112	A23187
PGK1	Phosphoglycerate kinase 1	P00558; P07205	17	17	0.001	0.005	5.444	A23187
PGLYRP1	Peptidoglycan recognition protein 1	O75594	4	4	0.002	0.007	14.863	A23187
PGM1	Phosphoglucomutase-1	P36871	3	3	0.004	0.01	3.626	A23187
PLBD1	Phospholipase B-like 1	Q6P4A8	5	5	0.018	0.026	4.639	A23187
PNP	Purine nucleoside phosphorylase	P00491	3	3	0.036	0.041	3.754	A23187
PPIA	Peptidyl-prolyl cis-trans isomerase A	P62937; Q9Y536; A0A075B759	15	15	0	0.004	6.453	A23187
PRDX5	Peroxiredoxin-5, mitochondrial	P30044	6	6	0.03	0.035	2.277	A23187
PRDX6	Peroxiredoxin-6	P30041	3	3	0	0.005	3.033	A23187
RETN	Resistin	Q9HD89	3	3	0.003	0.009	9.531	A23187
RPS27A	Ubiquitin-40S ribosomal protein S27a	P62979	5	5	0.001	0.005	3.172	A23187
S100A11	Protein S100-A11	P31949	6	6	0.027	0.033	2.77	A23187
S100A6	Protein S100-A6	P06703	3	3	0.015	0.022	2.751	A23187
S100P	Protein S100-P	P25815	2	2	0.001	0.005	4.514	A23187
SERPINB1	Leukocyte elastase inhibitor	P30740	11	11	0	0.004	4.607	A23187
SERPINB10	Serpin B10	P48595	5	5	0.008	0.014	2.409	A23187
SH3BGRL	SH3 domain-binding glutamic acid-rich-like protein	O75368	4	4	0	0.004	13.985	A23187
SH3BGRL3	SH3 domain-binding glutamic acid-rich-like protein 3	Q9H299	2	2	0	0.004	12.968	A23187
TALDO1	Transaldolase	P37837	8	8	0	0.005	10.056	A23187
TKT	Transketolase	P29401	24	24	0.007	0.014	2.336	A23187
TLN1	Talin-1	Q9Y490; Q9Y4G6	9	9	0.049	0.05	2.348	A23187
TPI1	Triosephosphate isomerase	P60174	10	10	0	0.005	9.34	A23187
TPM3	Tropomyosin alpha-3 chain	P06753	3	3	0	0.005	7.774	A23187
TUBB	Tubulin beta chain	P07437; P68371; Q13885; Q13509; A6NNZ2; P04350; Q9BUF5	7	7	0.004	0.01	2.579	A23187
VASP	Vasodilator-stimulated phosphoprotein	P50552	4	4	0.007	0.013	15.022	A23187
VIM	Vimentin	P08670; P17661; P41219; P07196	24	23	0.007	0.014	2.033	A23187
WDR1	WD repeat-containing protein 1	O75083	6	6	0.005	0.011	3.636	A23187
YWHAB	14-3-3 protein beta/alpha	P31946	10	4	0.005	0.011	3.566	A23187
YWHAE	14-3-3 protein epsilon	P62258	4	1	0.008	0.015	7.239	A23187
YWHAQ	14-3-3 protein theta	P27348	7	1	0.02	0.027	3.961	A23187
YWHAZ	14-3-3 protein zeta/delta	P63104; P31947	12	6	0.021	0.027	2.753	A23187
ALOX5AP	Arachidonate 5-lipoxygenase-activating protein	P20292	3	3	0.001	0.005	4.158	PMA
ANXA1	Annexin A1	P04083	21	21	0.048	0.049	2.181	PMA
ANXA11	Annexin A11	P50995	13	12	0.008	0.014	2.156	PMA
ANXA6	Annexin A6	P08133	33	33	0.002	0.008	4.85	PMA
ANXA7	Annexin A7	P20073	4	4	0.001	0.005	3.407	PMA
APMAP	Adipocyte plasma membrane-associated protein	Q9HDC9	6	6	0.001	0.005	8.072	PMA
ATP2A3	Sarcoplasmic/endoplasmic reticulum calcium ATPase 3	Q93084; O14983	2	2	0.05	0.052	2.422	PMA
AZU1	Azurocidin	P20160	11	11	0.002	0.007	5.239	PMA
CEACAM1	Carcinoembryonic antigen-related cell adhesion molecule 1	P13688	2	1	0	0.005	6.037	PMA
CTSG	Cathepsin G	P08311	15	15	0.027	0.032	2.664	PMA
CYP4F3	Docosahexaenoic acid omega-hydroxylase CYP4F3	Q08477; P78329; P98187; Q9HCS2	4	4	0.001	0.005	12.299	PMA
ELANE	Neutrophil elastase	P08246	13	13	0.017	0.025	2.421	PMA
HIST1H3A	Histone H3.1	P68431; P84243; Q6NXT2	9	1	0.024	0.029	9.739	PMA
HIST2H2AB	Histone H2A type 2-B	Q8IUE6	3	1	0.018	0.025	2.309	PMA
ITGB2	Integrin beta-2	P05107	23	23	0.02	0.027	3.653	PMA
LBR	Lamin-B receptor	Q14739	2	2	0.002	0.007	10.259	PMA
MNDA	Myeloid cell nuclear differentiation antigen	P41218	18	18	0.013	0.021	2.732	PMA
MVP	Major vault protein	Q14764	10	10	0	0.005	2.721	PMA
RAP1B	Ras-related protein Rap-1b	P61224; A6NIZ1	5	5	0.02	0.027	2.24	PMA
VCP	Transitional endoplasmic reticulum ATPase	P55072	4	4	0.006	0.013	3.105	PMA

## Sheet: n=47 p<0.01
Supplementary Table 3. T-Test of healthy control neutrophil NETs stimulated with PMA and A23187 (p<0.01, fold change >2, peptides >2) (n=47).
ID	Description	Accession	Peptide count	Unique peptides	T-test (p)	q Value	Fold Change	Highest mean
ALDOA	Fructose-bisphosphate aldolase A	P04075; P05062	17	14	0.0031	0.0091	2.1429	A23187
CALM1	Calmodulin	P62158	4	4	0.0006	0.005	3.0053	A23187
CAP1	Adenylyl cyclase-associated protein 1	Q01518; P40123	21	21	0.0017	0.0068	4.2932	A23187
CAPG	Macrophage-capping protein	P40121	6	6	0.0014	0.0067	3.0225	A23187
CLIC1	Chloride intracellular channel protein 1	O00299	4	4	0.0005	0.005	3.7754	A23187
CRISP3	Cysteine-rich secretory protein 3	P54108	3	3	0.0027	0.0086	19.3452	A23187
CSTA	Cystatin-A	P01040	3	3	0.0018	0.0068	13.9141	A23187
EEF1A1P5	Putative elongation factor 1-alpha-like 3	Q5VTE0	3	3	0.0036	0.0097	8.7806	A23187
ENO1	Alpha-enolase	P06733; P13929	22	17	0.0008	0.0051	6.0809	A23187
FAM49B	Protein FAM49B	Q9NUQ9; Q9H0Q0	2	2	0.0002	0.0035	3.2209	A23187
FKBP1A	Peptidyl-prolyl cis-trans isomerase FKBP1A	P62942	3	3	0.0008	0.0051	6.7339	A23187
GAPDH	Glyceraldehyde-3-phosphate dehydrogenase	P04406; O14556	17	17	0.0027	0.0086	4.2525	A23187
GSTO1	Glutathione S-transferase omega-1	P78417	2	2	0.0031	0.0091	5.9117	A23187
H1F0	Histone H1.0	P07305	2	2	0.0006	0.005	26.6999	A23187
HIST1H1B	Histone H1.5	P16401	3	3	0.0011	0.0056	21.8731	A23187
HIST1H1E	Histone H1.4	P10412; P22492	4	3	0.0011	0.0055	13.7028	A23187
HMGB1P1	Putative high mobility group protein B1-like 1	B2RPK0; P23497	2	2	0.0016	0.0068	5.6707	A23187
HMGB2	High mobility group protein B2	P26583	4	4	0.0001	0.0035	12.9661	A23187
LCN2	Neutrophil gelatinase-associated lipocalin	P80188	9	9	0.0003	0.005	15.8711	A23187
LDHA	L-lactate dehydrogenase A chain	P00338; P07864	10	9	0.001	0.0055	3.957	A23187
LDHB	L-lactate dehydrogenase B chain	P07195	4	3	0.0016	0.0068	6.6139	A23187
LTA4H	Leukotriene A-4 hydrolase	P09960	18	18	0.0018	0.0068	3.8714	A23187
MMP8	Neutrophil collagenase	P22894	5	5	0.0014	0.0067	11.306	A23187
MSN	Moesin	P26038; P35241; P15311	26	26	0.0001	0.0035	4.8318	A23187
PARK7	Protein deglycase DJ-1	Q99497	5	5	0.001	0.0055	5.8672	A23187
PGK1	Phosphoglycerate kinase 1	P00558; P07205	17	17	0.0005	0.005	5.4443	A23187
PGLYRP1	Peptidoglycan recognition protein 1	O75594	4	4	0.0017	0.0068	14.8626	A23187
PPIA	Peptidyl-prolyl cis-trans isomerase A	P62937 ;Q9Y536; A0A075B759	15	15	0.0002	0.0035	6.4525	A23187
PRDX6	Peroxiredoxin-6	P30041	3	3	0.0005	0.005	3.0326	A23187
RETN	Resistin	Q9HD89	3	3	0.0031	0.0091	9.5314	A23187
RPS27A	Ubiquitin-40S ribosomal protein S27a	P62979	5	5	0.0005	0.005	3.1725	A23187
S100P	Protein S100-P	P25815	2	2	0.001	0.0055	4.5136	A23187
SERPINB1	Leukocyte elastase inhibitor	P30740	11	11	0.0001	0.0035	4.6067	A23187
SH3BGRL	SH3 domain-binding glutamic acid-rich-like protein	O75368	4	4	0.0002	0.0035	13.9845	A23187
SH3BGRL3	SH3 domain-binding glutamic acid-rich-like protein 3	Q9H299	2	2	0.0001	0.0035	12.9681	A23187
TALDO1	Transaldolase	P37837	8	8	0.0005	0.005	10.0561	A23187
TPI1	Triosephosphate isomerase	P60174	10	10	0.0004	0.005	9.3398	A23187
TPM3	Tropomyosin alpha-3 chain	P06753	3	3	0.0005	0.005	7.7743	A23187
ALOX5AP	Arachidonate 5-lipoxygenase-activating protein	P20292	3	3	0.0008	0.0051	4.1578	PMA
ANXA6	Annexin A6	P08133	33	33	0.0022	0.0076	4.8496	PMA
ANXA7	Annexin A7	P20073	4	4	0.0007	0.0051	3.4072	PMA
APMAP	Adipocyte plasma membrane-associated protein	Q9HDC9	6	6	0.0008	0.0051	8.0721	PMA
AZU1	Azurocidin	P20160	11	11	0.002	0.007	5.2387	PMA
CEACAM1	Carcinoembryonic antigen-related cell adhesion molecule 1	P13688	2	1	0.0004	0.005	6.0368	PMA
CYP4F3	Docosahexaenoic acid omega-hydroxylase CYP4F3	Q08477; P78329; P98187; Q9HCS2	4	4	0.0007	0.0051	12.2994	PMA
LBR	Lamin-B receptor	Q14739	2	2	0.0017	0.0068	10.2588	PMA
MVP	Major vault protein	Q14764	10	10	0.0004	0.005	2.7207	PMA
