# Supplementary material for: Caught in a Trap? Proteomic Analysis of Neutrophil Extracellular Traps in Rheumatoid Arthritis and Systemic Lupus Erythematosus
Source: Front Immunol. 2019 Mar 11;10:423. doi: 10.3389/fimmu.2019.00423 (PMC6421309; doi:10.3389/fimmu.2019.00423)
Supplement: Supplementary file 4 [file Table_4.XLSX]

## Sheet: Sheet1
Supplementary Table 4. Full list of proteins identified in neutrophil NETs from patients with RA and SLE stimulated with PMA and A23187 (peptides ≥1) (n=480).
ID	Description	Accession	Peptide count	Unique peptides	Anova (p)	q Value	Max fold change	Highest mean
ACLY	ATP-citrate synthase	P53396	3	2	0.000166045	0.000643637	1.85272	RA A23187
ADGRG3	Adhesion G protein-coupled receptor G3	Q86Y34	1	1	0.0107976	0.0106571	2.53597	RA A23187
ALOX5AP	Arachidonate 5-lipoxygenase-activating protein	P20292	1	1	0.0791718	0.0450074	3.17238	RA A23187
ARG1	Arginase-1	P05089	8	8	0.285303	0.114177	1.41335	RA A23187
B2M	Beta-2-microglobulin	P61769	1	1	7.04e-06	6.66e-05	14.8247	RA A23187
BASP1	Brain acid soluble protein 1	P80723	10	10	0.175053	0.0800072	1.29339	RA A23187
BPI	Bactericidal permeability-increasing protein	P17213	5	5	0.12526	0.061951	2.89768	RA A23187
CAMP	Cathelicidin antimicrobial peptide	P49913	8	8	1.57e-09	1.26e-07	9.2933	RA A23187
CD101	Immunoglobulin superfamily member 2	Q93033	1	1	0.00080511	0.00159615	33.7554	RA A23187
CD177	CD177 antigen	Q8N6Q3	3	3	0.765186	0.22655	1.95071	RA A23187
CDA	Cytidine deaminase	P32320	7	7	0.305045	0.120875	1.34087	RA A23187
CHI3L1	Chitinase-3-like protein 1	P36222	1	1	0.327568	0.127221	4.57343	RA A23187
CHIT1	Chitotriidase-1	Q13231	5	5	1.37e-07	2.46e-06	8.10201	RA A23187
CR1	Complement receptor type 1	P17927; Q2VPA4	2	2	0.024904	0.0192622	9.92568	RA A23187
CRISP3	Cysteine-rich secretory protein 3	P54108	4	3	9.34e-09	2.52e-07	22.7217	RA A23187
CRLF3	Cytokine receptor-like factor 3	Q8IUI8	1	1	0.64396	0.203137	1.3407	RA A23187
CTSS	Cathepsin S	P25774	1	1	9.22e-05	0.000401069	3.37786	RA A23187
CTSZ	Cathepsin Z	Q9UBR2	1	1	0.0915846	0.0496096	1.90655	RA A23187
CXCL8	Interleukin-8	P10145	2	2	2.35e-09	1.26e-07	48.3854	RA A23187
DCD	Dermcidin	P81605	1	1	0.000589067	0.00133477	3.52551	RA A23187
DHFRL1	Dihydrofolate reductase, mitochondrial	Q86XF0	1	1	0.328177	0.127221	11.6299	RA A23187
DLD	Dihydrolipoyl dehydrogenase, mitochondrial	P09622	1	1	0.11851	0.0595807	2.20757	RA A23187
EIF4B	Eukaryotic translation initiation factor 4B	P23588	1	1	0.941633	0.261639	2.7917	RA A23187
EIF5A	Eukaryotic translation initiation factor 5A-1	P63241; Q6IS14	3	2	0.160554	0.074869	1.79036	RA A23187
ERP29	Endoplasmic reticulum resident protein 29	P30040	1	1	0.199711	0.0875864	1.62077	RA A23187
FCGR3A	Low affinity immunoglobulin gamma Fc region receptor III-A	P08637	1	1	3.78e-09	1.52e-07	81.2022	RA A23187
FCN1	Ficolin-1	O00602	1	1	0.000388043	0.00106441	3.31097	RA A23187
FLOT1	Flotillin-1	O75955	2	2	0.388184	0.140339	1.55056	RA A23187
GAPDH	Glyceraldehyde-3-phphate dehydrogenase	P04406; O14556	23	23	0.263121	0.107438	1.26044	RA A23187
GRN	Granulins	P28799	3	3	4.4e-05	0.000252532	4.15546	RA A23187
GSTO1	Glutathione S-transferase omega-1	P78417	1	1	0.187619	0.0833813	1.70287	RA A23187
GYG1	Glycogenin-1	P46976	1	1	0.0351666	0.0247056	2.45272	RA A23187
HCLS1	Hematopoietic lineage cell-specific protein	P14317	7	7	0.000275357	0.000820355	2.78784	RA A23187
HMHA1	Minor histocompatibility protein HA-1	Q92619	1	1	0.0182141	0.0158393	2.15674	RA A23187
HNRNPA2B1	Heterogeneous nuclear ribonucleoproteins A2/B1	P22626; P51991	10	7	0.0725021	0.0425433	2.06806	RA A23187
HNRNPD	Heterogeneous nuclear ribonucleoprotein D0	Q14103; O14979	4	4	0.0230454	0.018243	1.81795	RA A23187
HNRNPR	Heterogeneous nuclear ribonucleoprotein R	O43390; O60506	2	2	0.626075	0.199027	1.20289	RA A23187
HP1BP3	Heterochromatin protein 1-binding protein 3	Q5SSJ5	1	1	0.930931	0.259639	1.58256	RA A23187
HSPA1A	Heat shock 70 kDa protein 1A	P0DMV8; P17066; P48741	21	10	0.450855	0.155985	1.16409	RA A23187
LASP1	LIM and SH3 domain protein 1	Q14847	7	7	0.0255668	0.0195865	1.73542	RA A23187
LCN2	Neutrophil gelatinase-associated lipocalin	P80188	12	12	9.38e-09	2.52e-07	14.7907	RA A23187
LILRA3	Leukocyte immunoglobulin-like receptor subfamily A member 3	Q8N6C8	1	1	0.00123588	0.00213793	3.48368	RA A23187
LTA4H	Leukotriene A-4 hydrolase	P09960	12	11	0.00896223	0.00913151	1.83547	RA A23187
MDH1	Malate dehydrogenase, cytoplasmic	P40925	4	4	0.9006	0.254189	1.11882	RA A23187
MMP8	Neutrophil collagenase	P22894	7	7	1.8e-05	0.000131311	6.46891	RA A23187
MMP9	Matrix metalloproteinase-9	P14780	19	19	0.00423734	0.00549758	5.31314	RA A23187
NPC2	Epididymal secretory protein E1	P61916	2	2	0.0459426	0.0307967	1.70922	RA A23187
NUCKS1	Nuclear ubiquitous casein and cyclin-dependent kinase substrate 1	Q9H1E3	1	1	0.127021	0.0623964	4.9758	RA A23187
OLFM4	Olfactomedin-4	Q6UX06	3	3	0.000231133	0.000762379	4.17955	RA A23187
PAK2	Serine/threonine-protein kinase PAK 2	Q13177	1	1	0.0761923	0.0436219	7.24129	RA A23187
PEBP1	Phosphatidylethanolamine-binding protein 1	P30086	1	1	0.00188342	0.00288575	6.37814	RA A23187
PGD	6-phphogluconate dehydrogenase, decarboxylating	P52209	14	14	0.573611	0.188263	1.18754	RA A23187
PGK1	Phphoglycerate kinase 1	P00558;P07205	18	16	0.000197688	0.000722816	1.79872	RA A23187
PGLYRP1	Peptidoglycan recognition protein 1	O75594	3	3	3.19e-05	0.000190011	13.3993	RA A23187
PPIA	Peptidyl-prolyl cis-trans isomerase A	P62937; Q9Y536; A0A075B759	11	11	0.0113835	0.0110323	1.66716	RA A23187
PSAP	Prosaposin	P07602	1	1	0.000914236	0.00169059	7.60258	RA A23187
PTMA	Prothymosin alpha	P06454	2	2	6.96e-06	6.66e-05	19.8271	RA A23187
PTX3	Pentraxin-related protein PTX3	P26022	3	3	6.92e-05	0.000339969	5.86382	RA A23187
RCSD1	CapZ-interacting protein	Q6JBY9	1	1	0.242593	0.101109	1.74826	RA A23187
RETN	Resistin	Q9HD89	6	6	4.5e-11	7.24e-09	15.9742	RA A23187
RNASE2	Non-secretory ribonuclease	P10153	3	3	0.0615	0.0383491	2.17594	RA A23187
RNPEP	Aminopeptidase B	Q9H4A4	2	2	0.653127	0.203729	1.29699	RA A23187
SH3BGRL	SH3 domain-binding glutamic acid-rich-like protein	O75368	4	4	2.16e-05	0.000144856	4.33247	RA A23187
SH3BGRL3	SH3 domain-binding glutamic acid-rich-like protein 3	Q9H299	3	3	0.000343765	0.000987583	4.35061	RA A23187
SIGLEC14	Sialic acid-binding Ig-like lectin 14	Q08ET2	1	1	9.13e-06	8.16e-05	8.05068	RA A23187
TKT	Transketolase	P29401	39	39	0.077164	0.0440216	1.28584	RA A23187
TPI1	Triephphate isomerase	P60174	9	9	0.000812821	0.00159615	2.30381	RA A23187
TPT1P8	Putative translationally-controlled tumor protein-like protein TPT1P8	Q9HAU6	1	1	0.0716878	0.0422457	1.67878	RA A23187
VNN1	Pantetheinase	O95497	1	1	0.0628169	0.0385723	38.1449	RA A23187
WDR1	WD repeat-containing protein 1	O75083	14	14	0.531686	0.177463	1.17451	RA A23187
YWHAE	14-3-3 protein epsilon	P62258	2	1	0.108769	0.0557283	2.26144	RA A23187
ACTC1	Actin, alpha cardiac muscle 1	P68032; P62736; P68133; P63267	21	2	0.658302	0.203982	1.54753	RA PMA
ACTN1	Alpha-actinin-1	P12814; Q08043	48	30	0.00409596	0.00540447	1.71836	RA PMA
ACTN4	Alpha-actinin-4	O43707; Q9H254	44	25	0.142662	0.0685835	1.42842	RA PMA
ACTR1A	Alpha-centractin	P61163; P42025	3	2	0.0625783	0.0385723	2.38745	RA PMA
ACTR3	Actin-related protein 3	P61158; Q9C0K3	16	16	0.858788	0.246276	1.22684	RA PMA
AK2	Adenylate kinase 2, mitochondrial	P54819	5	5	0.0185767	0.0159195	2.76082	RA PMA
ALDOA	Fructe-bisphphate aldolase A	P04075; P05062	13	10	0.931206	0.259639	1.32532	RA PMA
ALOX5	Arachidonate 5-lipoxygenase	P09917	1	1	0.000443182	0.00110533	3.89849	RA PMA
ANXA7	Annexin A7	P20073	2	2	7.43e-08	1.49e-06	34.2541	RA PMA
APEX1	DNA-(apurinic or apyrimidinic site) lyase	P27695	7	7	0.627221	0.199027	1.27273	RA PMA
ARCN1	Coatomer subunit delta	P48444	3	3	0.911719	0.256428	1.18652	RA PMA
ARHGEF1	Rho guanine nucleotide exchange factor 1	Q92888	1	1	0.378397	0.139305	1.41074	RA PMA
ARPC3	Actin-related protein 2/3 complex subunit 3	O15145	8	8	0.99528	0.273242	1.06333	RA PMA
ATP6V1A	V-type proton ATPase catalytic subunit A	P38606	2	2	0.00220158	0.00327952	5.19787	RA PMA
ATP6V1B2	V-type proton ATPase subunit B, brain isoform	P21281	2	2	0.0311573	0.0224779	1.73185	RA PMA
ATP6V1G1	V-type proton ATPase subunit G 1	O75348	1	1	0.211751	0.0918232	1.37234	RA PMA
BAX	Apoptosis regulator BAX	Q07812	1	1	0.0733993	0.04271	6.0577	RA PMA
BIN2	Bridging integrator 2	Q9UBW5	4	3	0.90015	0.254189	1.21171	RA PMA
CAP1	Adenylyl cyclase-associated protein 1	Q01518; P40123	26	26	0.748336	0.224193	1.28085	RA PMA
CAPN1	Calpain-1 catalytic subunit	P07384	4	4	0.00185126	0.00288575	4.36736	RA PMA
CAPZA1	F-actin-capping protein subunit alpha-1	P52907	6	4	0.145505	0.0695747	1.68032	RA PMA
CAPZA2	F-actin-capping protein subunit alpha-2	P47755	3	1	0.106972	0.0553364	3.1064	RA PMA
CAPZB	F-actin-capping protein subunit beta	P47756	10	10	0.915179	0.256952	1.08569	RA PMA
CAST	Calpastatin	P20810	1	1	0.971365	0.26759	1.41207	RA PMA
CCT2	T-complex protein 1 subunit beta	P78371	5	5	0.586274	0.190544	1.4745	RA PMA
CCT3	T-complex protein 1 subunit gamma	P49368;Q16878	2	1	0.838991	0.242787	1.28176	RA PMA
CCT4	T-complex protein 1 subunit delta	P50991	1	1	0.0958472	0.0507569	Infinity	RA PMA
CCT5	T-complex protein 1 subunit epsilon	P48643	2	2	0.0217827	0.017522	12.9599	RA PMA
CDC37	Hsp90 co-chaperone Cdc37	Q16543	2	2	0.625953	0.199027	1.58254	RA PMA
CFL1	Cofilin-1	P23528; Q9Y281; P60981	12	12	0.205192	0.089461	1.65862	RA PMA
CLTC	Clathrin heavy chain 1	Q00610; P53675	7	6	0.0524766	0.0343187	1.88004	RA PMA
COTL1	Coactin-like protein	Q14019	6	6	0.172421	0.0792544	1.44682	RA PMA
CPN1	Carboxypeptidase N catalytic chain	P15169	1	1	0.434536	0.151644	1.5164	RA PMA
CPNE2	Copine-2	Q96FN4	2	1	0.000683623	0.00144711	2.36449	RA PMA
CSTB	Cystatin-B	P04080	3	3	0.543335	0.180229	1.36298	RA PMA
CYBB	Cytochrome b-245 heavy chain	P04839	3	3	0.098006	0.0513902	1.86216	RA PMA
CYCS	Cytochrome c	P99999	3	3	0.098066	0.0513902	2.57077	RA PMA
DDX3X	ATP-dependent RNA helicase DDX3X	O00571	1	1	0.0646993	0.0391345	19.8926	RA PMA
DERA	Deoxyribose-phosphate aldolase	Q9Y315	1	1	0.601957	0.193685	1.42131	RA PMA
DNM2	Dynamin-2	P50570	1	1	0.105251	0.0546218	1.94302	RA PMA
DOCK2	Dedicator of cytokinesis protein 2	Q92608	2	2	0.020105	0.0165757	14.8702	RA PMA
DYSF	Dysferlin	O75923	2	2	0.00635309	0.00724879	3.9317	RA PMA
EEF1B2	Elongation factor 1-beta	P24534	1	1	0.385363	0.140339	1.53753	RA PMA
EHD1	EH domain-containing protein 1	Q9H4M9	1	1	0.0758976	0.0436084	4.49338	RA PMA
EIF4H	Eukaryotic translation initiation factor 4H	Q15056	1	1	0.433385	0.151571	39.7373	RA PMA
FAM49B	Protein FAM49B	Q9NUQ9; Q9H0Q0	5	5	0.40422	0.144643	1.34251	RA PMA
FBP1	Fructose-1,6-bisphosphatase 1	P09467	1	1	0.00896674	0.00913151	13.5922	RA PMA
FLG2	Filaggrin-2	Q5D862	1	1	0.0329147	0.0234305	Infinity	RA PMA
FLII	Protein flightless-1 homolog	Q13045	1	1	0.00580873	0.00672305	52.3379	RA PMA
FLNA	Filamin-A	P21333; Q14315; O75369	65	64	0.813096	0.237837	1.22167	RA PMA
GARS	Glycine--tRNA ligase	P41250	1	1	0.12283	0.0610593	24.2347	RA PMA
GCA	Grancalcin	P28676	4	4	0.00017483	0.000654104	2.43668	RA PMA
GLO1	Lactoylglutathione lyase	Q04760	1	1	0.011197	0.0109174	52.6165	RA PMA
GLRX	Glutaredoxin-1	P35754	2	2	0.110712	0.0565437	2.05122	RA PMA
GLYR1	Putative oxidoreductase GLYR1	Q49A26	1	1	0.26954	0.109503	18.6541	RA PMA
GNB1	Guanine nucleotide-binding protein G(I)/G(S)/G(T) subunit beta-1	P62873; Q9HAV0; P16520	4	4	3.93e-07	5.94e-06	2.16135	RA PMA
GPI	Gluce-6-phphate isomerase	P06744; Q8N196	14	14	0.920284	0.257935	1.12303	RA PMA
GSTP1	Glutathione S-transferase P	P09211	4	4	0.733264	0.220499	1.24607	RA PMA
H2AFY	Core histone macro-H2A.1	O75367; Q9P0M6	4	4	7.44e-05	0.000342211	4.55622	RA PMA
H3F3A	Histone H3.3	P84243	9	1	0.000531863	0.00122237	72.2594	RA PMA
HDHD2	Haloacid dehalogenase-like hydrolase domain-containing protein 2	Q9H0R4	1	1	0.039062	0.0273229	48.4568	RA PMA
HIST1H3A	Histone H3.1	P68431	9	1	0.013498	0.0124892	85.5772	RA PMA
HIST2H3A	Histone H3.2	Q71DI3; Q16695; Q6NXT2	10	2	0.00251515	0.00361881	96.5923	RA PMA
HMGN2	Non-histone chromosomal protein HMG-17	P05204	2	2	0.88258	0.250485	1.64232	RA PMA
HNRNPAB	Heterogeneous nuclear ribonucleoprotein A/B	Q99729	2	2	0.178488	0.0806601	2.67347	RA PMA
HNRNPH3	Heterogeneous nuclear ribonucleoprotein H3	P31942	1	1	0.22869	0.097	2.24598	RA PMA
HNRNPU	Heterogeneous nuclear ribonucleoprotein U	Q00839	4	3	0.288218	0.115058	2.62834	RA PMA
HPRT1	Hypoxanthine-guanine phosphoribosyltransferase	P00492	2	1	0.00701747	0.00780241	229.64	RA PMA
ILF2	Interleukin enhancer-binding factor 2	Q12905	4	4	0.471006	0.161223	2.40815	RA PMA
IQGAP1	Ras GTPase-activating-like protein IQGAP1	P46940	20	20	0.539406	0.179296	1.46976	RA PMA
KPNB1	Importin subunit beta-1	Q14974	1	1	0.167701	0.0777512	8.36542	RA PMA
KPRP	Keratinocyte proline-rich protein	Q5T749	1	1	0.967014	0.266848	2.779	RA PMA
LBR	Lamin-B receptor	Q14739	2	2	0.0580438	0.0370557	1.79942	RA PMA
MDH2	Malate dehydrogenase, mitochondrial	P40926	1	1	0.00100239	0.00179183	100.354	RA PMA
MON1B	Vacuolar fusion protein MON1 homolog B	Q7L1V2	1	1	0.60126	0.193685	2.14247	RA PMA
MYH9	Myin-9	P35579; P35749; Q7Z406; A7E2Y1	126	111	0.665839	0.204818	1.28137	RA PMA
MYO1F	Unconventional myin-If	O00160; Q12965	5	5	0.650767	0.203712	1.52555	RA PMA
NAP1L4	Nucleosome assembly protein 1-like 4	Q99733	1	1	0.671436	0.206145	3.33022	RA PMA
NAPRT	Nicotinate phosphoribosyltransferase	Q6XQN6	1	1	0.114062	0.057705	4.21699	RA PMA
NCF4	Neutrophil cytosol factor 4	Q15080	1	1	0.00765098	0.00837336	10.5728	RA PMA
NONO	Non-POU domain-containing octamer-binding protein	Q15233	1	1	0.00703229	0.00780241	62.0516	RA PMA
PADI2	Protein-arginine deiminase type-2	Q9Y2J8	7	7	0.0940429	0.0504376	2.78202	RA PMA
PAFAH1B1	Platelet-activating factor acetylhydrolase IB subunit alpha	P43034	2	2	0.572174	0.188243	1.2785	RA PMA
PCBP1	Poly(rC)-binding protein 1	Q15365; P57723	8	6	0.854269	0.245418	1.20454	RA PMA
PCMT1	Protein-L-isoaspartate(D-aspartate) O-methyltransferase	P22061	3	2	0.376758	0.139019	1.82994	RA PMA
PDXK	Pyridoxal kinase	O00764	1	1	0.00148371	0.00243569	96.3349	RA PMA
PGAM1	Phphoglycerate mutase 1	P18669; P15259	4	4	0.617523	0.197116	1.36006	RA PMA
PLEK	Pleckstrin	P08567	1	1	0.882807	0.250485	1.66779	RA PMA
PNP	Purine nucleide phphorylase	P00491	7	7	0.300421	0.119337	1.53696	RA PMA
PPP2R1A	Serine/threonine-protein phosphatase 2A 65 kDa regulatory subunit A alpha isoform	P30153	2	2	0.416484	0.147911	2.11652	RA PMA
PRDX5	Peroxiredoxin-5, mitochondrial	P30044	12	12	0.520863	0.175276	1.32152	RA PMA
PRDX6	Peroxiredoxin-6	P30041	3	3	0.043712	0.0297981	3.56597	RA PMA
PRKAR1A	cAMP-dependent protein kinase type I-alpha regulatory subunit	P10644	2	2	0.468532	0.160824	1.90204	RA PMA
PSMA2	Proteasome subunit alpha type-2	P25787	3	3	0.0486558	0.0322101	1.65016	RA PMA
PSMA6	Proteasome subunit alpha type-6	P60900	6	6	0.184177	0.082108	1.33404	RA PMA
PSMC3	26S protease regulatory subunit 6A	P17980	3	3	0.019575	0.0163543	2.57942	RA PMA
PSMD12	26S proteasome non-ATPase regulatory subunit 12	O00232	1	1	0.168645	0.077964	11.3728	RA PMA
RAB10	Ras-related protein Rab-10	P61026	2	1	0.00896809	0.00913151	22.6342	RA PMA
RAB21	Ras-related protein Rab-21	Q9UL25	1	1	0.196788	0.086737	1.99051	RA PMA
RAB5B	Ras-related protein Rab-5B	P61020	3	2	0.0065052	0.00731854	2.60512	RA PMA
RAB7A	Ras-related protein Rab-7a	P51149	6	6	0.487986	0.165626	1.42673	RA PMA
RHOG	Rho-related GTP-binding protein RhoG	P84095	6	4	0.00986571	0.00990017	1.8109	RA PMA
RPN1	Dolichyl-diphosphooligosaccharide--protein glycosyltransferase subunit 1	P04843	1	1	0.0146317	0.0132244	12.4107	RA PMA
RPS10	40S ribosomal protein S10	P46783	1	1	0.0713167	0.0422457	8.97311	RA PMA
S100A11	Protein S100-A11	P31949	4	3	0.34455	0.131042	1.39882	RA PMA
S100A9	Protein S100-A9	P06702	22	22	0.0250244	0.0192627	1.8445	RA PMA
SEPT2	Septin-2	Q15019	1	1	0.0171103	0.015219	57.8306	RA PMA
SEPT6	Septin-6	Q14141; Q9NVA2	2	2	0.0896715	0.0489026	3.2891	RA PMA
SEPT7	Septin-7	Q16181	2	2	0.039739	0.0276761	7.0247	RA PMA
SERPINB10	Serpin B10	P48595	6	6	0.677306	0.207551	1.81573	RA PMA
SETSIP	Protein SETSIP	P0DME0	1	1	0.0576803	0.0370313	2.4825	RA PMA
SFPQ	Splicing factor, proline- and glutamine-rich	P23246	2	1	0.00808702	0.0085707	34.9653	RA PMA
SNRPB	Small nuclear ribonucleoprotein-associated proteins B and B'	P14678	2	2	0.757735	0.225948	1.46259	RA PMA
SNRPD1	Small nuclear ribonucleoprotein Sm D1	P62314	1	1	0.0634022	0.0387836	84.7025	RA PMA
SPTAN1	Spectrin alpha chain, non-erythrocytic 1	Q13813	16	15	0.00485768	0.00605814	1.99396	RA PMA
SPTBN1	Spectrin beta chain, non-erythrocytic 1	Q01082; O15020	5	5	0.0136328	0.0125328	2.35595	RA PMA
SRP68	Signal recognition particle subunit SRP68	Q9UHB9	1	1	0.128043	0.0626123	15.4719	RA PMA
STAT5A	Signal transducer and activator of transcription 5A	P42229	1	1	0.314176	0.123279	4.67523	RA PMA
THEMIS2	Protein THEMIS2	Q5TEJ8	1	1	0.281619	0.113267	5.91008	RA PMA
TLN1	Talin-1	Q9Y490; Q9Y4G6	23	23	0.25281	0.104287	1.88492	RA PMA
TUBB	Tubulin beta chain	P07437	7	1	0.278133	0.112145	1.71061	RA PMA
TXNRD1	Thioredoxin reductase 1, cytoplasmic	Q16881	1	1	0.0477605	0.0317507	40.52	RA PMA
UBA1	Ubiquitin-like modifier-activating enzyme 1	P22314	10	9	0.175551	0.0800072	2.0415	RA PMA
UBE2L3	Ubiquitin-conjugating enzyme E2 L3	P68036; P61129	4	2	0.0305741	0.0223579	48.3496	RA PMA
UBE2N	Ubiquitin-conjugating enzyme E2 N	P61088	1	1	0.142168	0.0685835	3.53426	RA PMA
UGP2	UTP--gluce-1-phphate uridylyltransferase	Q16851	6	6	0.0183485	0.0158704	2.00547	RA PMA
VAT1	Synaptic vesicle membrane protein VAT-1 homolog	Q99536	8	8	0.426047	0.149983	1.28219	RA PMA
VNN2	Vascular non-inflammatory molecule 2	O95498	1	1	0.326233	0.127221	1.97183	RA PMA
WASF3	Wiskott-Aldrich syndrome protein family member 3	Q9UPY6	1	1	0.0174062	0.015219	41.8826	RA PMA
XRCC5	X-ray repair cross-complementing protein 5	P13010	2	2	0.718944	0.217412	1.40138	RA PMA
ACTR2	Actin-related protein 2	P61160	14	13	0.00368993	0.00503133	1.60924	SLE A23187
ADSS	Adenyluccinate synthetase isozyme 2	P30520; Q8N142	6	6	0.499423	0.169151	1.20327	SLE A23187
ALYREF	THO complex subunit 4	Q86V81	1	1	0.93418	0.260018	1.83749	SLE A23187
AMPD3	AMP deaminase 3	Q01432	1	1	0.054848	0.0355536	2.20471	SLE A23187
ANP32A	Acidic leucine-rich nuclear phosphoprotein 32 family member A	P39687	2	2	0.000403887	0.00107661	2.8794	SLE A23187
APBB1IP	Amyloid beta A4 precursor protein-binding family B member 1-interacting protein	Q7Z5R6	1	1	0.0577753	0.0370313	2.01279	SLE A23187
APOBR	Apolipoprotein B receptor	Q0VD83	3	3	0.00275142	0.00391722	4.53876	SLE A23187
ARF5	ADP-ribosylation factor 5	P84085;P18085	2	2	0.752001	0.224872	1.3168	SLE A23187
ARHGAP25	Rho GTPase-activating protein 25	P42331	1	1	0.807944	0.23676	1.51262	SLE A23187
ARHGDIA	Rho GDP-dissociation inhibitor 1	P52565	6	6	0.222227	0.0950841	1.26586	SLE A23187
ARHGDIB	Rho GDP-dissociation inhibitor 2	P52566	16	15	0.0198803	0.0164862	2.03476	SLE A23187
ARPC1B	Actin-related protein 2/3 complex subunit 1B	O15143; Q92747	11	11	0.360011	0.135323	1.29509	SLE A23187
ARPC2	Actin-related protein 2/3 complex subunit 2	O15144	13	13	0.73254	0.220499	1.2085	SLE A23187
ARPC4	Actin-related protein 2/3 complex subunit 4	P59998	6	6	0.615335	0.196808	1.21296	SLE A23187
BCAP31	B-cell receptor-associated protein 31	P51572	1	1	0.235479	0.0989132	2.41822	SLE A23187
BLVRA	Biliverdin reductase A	P53004	1	1	0.17517	0.0800072	1.82541	SLE A23187
C20orf27	UPF0687 protein C20orf27	Q9GZN8	1	1	0.37336	0.138083	1.42046	SLE A23187
CALM1	Calmodulin	P62158; P02585	4	4	0.00113622	0.00198689	3.29316	SLE A23187
CALR	Calreticulin	P27797	2	2	0.080578	0.0454853	2.44374	SLE A23187
CANX	Calnexin	P27824	1	1	0.380559	0.139781	1.9607	SLE A23187
CAPG	Macrophage-capping protein	P40121	16	15	0.203063	0.0887733	1.52269	SLE A23187
CAPNS1	Calpain small subunit 1	P04632	1	1	0.387186	0.140339	1.34575	SLE A23187
CAT	Catalase	P04040	14	14	0.058541	0.0370788	1.93125	SLE A23187
CBLB	E3 ubiquitin-protein ligase CBL-B	Q13191	1	1	0.414088	0.147385	1.89262	SLE A23187
CBX3	Chromobox protein homolog 3	Q13185	5	5	0.0049347	0.00610685	2.56152	SLE A23187
CCT6A	T-complex protein 1 subunit zeta	P40227	2	2	0.00158869	0.00255588	2.77031	SLE A23187
CCT8	T-complex protein 1 subunit theta	P50990	3	3	0.0187021	0.0159195	2.32624	SLE A23187
CEACAM8	Carcinoembryonic antigen-related cell adhesion molecule 8	P31997; P06731	2	2	0.139687	0.0677416	1.63143	SLE A23187
CLIC1	Chloride intracellular channel protein 1	O00299	3	3	0.000735398	0.0015365	2.70102	SLE A23187
CNDP2	Cytosolic non-specific dipeptidase	Q96KP4	1	1	0.000390357	0.00106441	2.73821	SLE A23187
CNN2	Calponin-2	Q99439	4	4	0.661679	0.203982	1.28162	SLE A23187
COPA	Coatomer subunit alpha	P53621	2	2	0.122969	0.0610593	1.50799	SLE A23187
CORO1A	Coronin-1A	P31146; Q7L014; Q6QEF8	25	25	0.127214	0.0623964	1.50469	SLE A23187
CORO1C	Coronin-1C	Q9ULV4	7	7	0.255238	0.105019	1.29227	SLE A23187
CPPED1	Serine/threonine-protein phphatase CPPED1	Q9BRF8	4	4	0.0211807	0.0172097	1.66476	SLE A23187
CSTA	Cystatin-A	P01040	3	3	0.00044782	0.00110533	4.5613	SLE A23187
DBNL	Drebrin-like protein	Q9UJU6	7	7	0.0314347	0.0225767	2.00129	SLE A23187
DEFA1	Neutrophil defensin 1	P59665	2	2	0.0843545	0.0469581	1.87565	SLE A23187
EEF1A1P5	Putative elongation factor 1-alpha-like 3	Q5VTE0; Q05639	5	5	0.00215312	0.0032373	2.19304	SLE A23187
EEF2	Elongation factor 2	P13639	10	10	0.327952	0.127221	1.33848	SLE A23187
EFHD2	EF-hand domain-containing protein D2	Q96C19; Q9BUP0	6	6	0.338134	0.12983	1.35295	SLE A23187
EIF3B	Eukaryotic translation initiation factor 3 subunit B	P55884	1	1	0.0625587	0.0385723	3.15913	SLE A23187
EIF4A2	Eukaryotic initiation factor 4A-II	Q14240	1	1	0.84137	0.242787	1.10249	SLE A23187
ENO1	Alpha-enolase	P06733; P13929	16	14	0.00080367	0.00159615	2.34307	SLE A23187
EWSR1	RNA-binding protein EWS	Q01844	1	1	0.000247856	0.000781861	2.6185	SLE A23187
EZR	Ezrin	P15311; Q5TZA2	16	6	0.00023551	0.000762379	2.42969	SLE A23187
FABP5	Fatty acid-binding protein, epidermal	Q01469	3	3	0.139796	0.0677416	1.6737	SLE A23187
FAM107B	Protein FAM107B	Q9H098	1	1	0.000273923	0.000820355	9.56124	SLE A23187
FERMT3	Fermitin family homolog 3	Q86UX7	9	9	0.0441045	0.0299388	1.6111	SLE A23187
FKBP1A	Peptidyl-prolyl cis-trans isomerase FKBP1A	P62942	3	3	0.000823477	0.00159615	2.1426	SLE A23187
FMNL1	Formin-like protein 1	O95466	1	1	0.924073	0.258546	1.13656	SLE A23187
FOLR2	Folate receptor beta	P14207	1	1	0.79275	0.233157	40.2791	SLE A23187
G6PD	Gluce-6-phphate 1-dehydrogenase	P11413	15	15	0.234292	0.0986719	1.48752	SLE A23187
GABARAPL1	Gamma-aminobutyric acid receptor-associated protein-like 1	Q9H0R8	1	1	0.0590767	0.0371819	1.76231	SLE A23187
GBE1	1,4-alpha-glucan-branching enzyme	Q04446	1	1	0.371066	0.13755	1.38696	SLE A23187
GDI2	Rab GDP dissociation inhibitor beta	P50395; P31150	10	10	0.555637	0.183553	1.21864	SLE A23187
GMFG	Glia maturation factor gamma	O60234; P60983	4	4	0.00808683	0.0085707	1.92474	SLE A23187
GRB2	Growth factor receptor-bound protein 2	P62993	5	5	0.0111584	0.0109174	2.05372	SLE A23187
H1F0	Histone H1.0	P07305	5	5	0.000226325	0.000762379	5.49749	SLE A23187
H1FX	Histone H1x	Q92522	3	3	1.79e-05	0.000131311	5.10211	SLE A23187
HDGF	Hepatoma-derived growth factor	P51858	5	5	0.0223052	0.0178529	2.09644	SLE A23187
HIST1H1B	Histone H1.5	P16401	6	6	2.93e-05	0.000181129	4.41221	SLE A23187
HIST1H1E	Histone H1.4	P10412; P16402; P22492	4	4	6.93e-05	0.000339969	4.63744	SLE A23187
HIST1H2BJ	Histone H2B type 1-J	P06899; Q8N257; Q6DN03	10	2	0.0238376	0.0186164	1.74055	SLE A23187
HIST2H2BF	Histone H2B type 2-F	Q5QNW6; Q96A08	10	2	0.0795547	0.0450658	1.69054	SLE A23187
HK3	Hexokinase-3	P52790	7	7	0.588594	0.190912	1.33311	SLE A23187
HLA-B	HLA class I histocompatibility antigen, B-7 alpha chain	P01889	1	1	0.000675305	0.00144711	3.22564	SLE A23187
HMGA1	High mobility group protein HMG-I/HMG-Y	P17096	1	1	0.183433	0.082108	1.77202	SLE A23187
HMGB1	High mobility group protein B1	P09429; B2RPK0	6	3	0.192188	0.0851765	1.95939	SLE A23187
HMGB2	High mobility group protein B2	P26583	8	6	0.0292085	0.0217548	1.59456	SLE A23187
HMGN1	Non-histone chromomal protein HMG-14	P05114	3	3	0.000267348	0.000820355	3.28732	SLE A23187
HNRNPA1	Heterogeneous nuclear ribonucleoprotein A1	P09651; Q32P51	5	2	0.00456862	0.00578737	2.14696	SLE A23187
HNRNPCL4	Heterogeneous nuclear ribonucleoprotein C-like 4	P0DMR1	2	2	0.0162098	0.0145688	1.673	SLE A23187
HNRNPK	Heterogeneous nuclear ribonucleoprotein K	P61978	3	3	2.05e-05	0.000143332	3.37013	SLE A23187
HNRNPL	Heterogeneous nuclear ribonucleoprotein L	P14866	2	2	0.0099076	0.00990017	1.81737	SLE A23187
HNRNPM	Heterogeneous nuclear ribonucleoprotein M	P52272	3	3	0.427577	0.150193	1.59994	SLE A23187
HSP90AA1	Heat shock protein HSP 90-alpha	P07900; Q14568; Q58FG1; Q58FF8; Q58FG0; Q9NQH7	14	8	0.348255	0.131519	1.30744	SLE A23187
HSP90AB1	Heat shock protein HSP 90-beta	P08238; Q58FF7	11	5	0.0115567	0.0110668	1.73888	SLE A23187
HSP90AB4P	Putative heat shock protein HSP 90-beta 4	Q58FF6	1	1	0.818485	0.238546	1.34455	SLE A23187
HSPA4	Heat shock 70 kDa protein 4	P34932	3	3	0.027703	0.0209241	1.88338	SLE A23187
HSPA5	78 kDa gluce-regulated protein	P11021	9	7	0.00599942	0.00689415	2.56032	SLE A23187
HSPA8	Heat shock cognate 71 kDa protein	P11142; P54652; P38646	14	9	0.220042	0.0946528	1.42422	SLE A23187
ICAM3	Intercellular adhesion molecule 3	P32942	1	1	0.125535	0.061951	12.0622	SLE A23187
ICAM5	Intercellular adhesion molecule 5	Q9UMF0	1	1	0.76606	0.22655	1.46983	SLE A23187
IFI16	Gamma-interferon-inducible protein 16	Q16666	1	1	0.00809767	0.0085707	3.23843	SLE A23187
IST1	IST1 homolog	P53990	1	1	0.386157	0.140339	1.51752	SLE A23187
ITGAM	Integrin alpha-M	P11215; P20702	9	9	0.00302177	0.00422731	2.02716	SLE A23187
KCTD1	BTB/POZ domain-containing protein KCTD1	Q719H9	1	1	0.00409839	0.00540447	4.52192	SLE A23187
LAP3	Cytosol aminopeptidase	P28838	2	2	0.0294418	0.0218275	3.73345	SLE A23187
LDHA	L-lactate dehydrogenase A chain	P00338; Q9BYZ2; P07864	16	14	0.0541366	0.0352609	1.77635	SLE A23187
LDHB	L-lactate dehydrogenase B chain	P07195	8	6	0.0216532	0.0175053	1.83801	SLE A23187
LMNB1	Lamin-B1	P20700	13	12	0.000230839	0.000762379	2.52777	SLE A23187
LMNB2	Lamin-B2	Q03252	3	2	0.00251933	0.00361881	2.34928	SLE A23187
LRRFIP1	Leucine-rich repeat flightless-interacting protein 1	Q32MZ4	3	2	0.00146817	0.00243503	3.7807	SLE A23187
LSM7	U6 snRNA-associated Sm-like protein LSm7	Q9UK45	1	1	0.975259	0.268203	1.60447	SLE A23187
MARCKS	Myristoylated alanine-rich C-kinase substrate	P29966	2	2	0.0203772	0.016641	2.53349	SLE A23187
MSN	Moesin	P26038; P35241	36	27	0.000429228	0.00110533	2.0403	SLE A23187
MTPN	Myotrophin	P58546	1	1	0.00857523	0.00890049	2.48615	SLE A23187
MYL12B	Myin regulatory light chain 12B	O14950; P24844	5	5	0.763555	0.22655	1.16457	SLE A23187
MYL6	Myin light polypeptide 6	P60660; P05976; P14649	10	10	0.872392	0.249289	1.15154	SLE A23187
MYO18A	Unconventional myosin-XVIIIa	Q92614	1	1	0.0727217	0.0425433	10.0358	SLE A23187
NAGK	N-acetyl-D-glucosamine kinase	Q9UJ70	1	1	0.153604	0.0724682	1.42938	SLE A23187
NAMPT	Nicotinamide phphoribyltransferase	P43490	12	12	0.0668746	0.0401445	1.66753	SLE A23187
NANS	Sialic acid synthase	Q9NR45	1	1	0.0135078	0.0124892	2.00648	SLE A23187
NCF1B	Putative neutrophil cytol factor 1B	A6NI72; A8MVU1	8	8	0.419919	0.148704	1.50149	SLE A23187
NCF2	Neutrophil cytol factor 2	P19878	6	6	0.26113	0.107169	1.62658	SLE A23187
NCL	Nucleolin	P19338	7	7	0.00435595	0.00560626	2.15493	SLE A23187
NME2	Nucleide diphphate kinase B	P22392; O60361; P15531	4	4	0.27767	0.112145	1.35007	SLE A23187
NPM1	Nucleophosmin	P06748	1	1	0.252501	0.104287	1.7241	SLE A23187
NUMA1	Nuclear mitotic apparatus protein 1	Q14980	1	1	0.0475488	0.0317411	2.61625	SLE A23187
OSTF1	Osteoclast-stimulating factor 1	Q92882	4	4	0.578792	0.18926	1.26393	SLE A23187
OXSR1	Serine/threonine-protein kinase R1	O95747	1	1	0.661172	0.203982	1.31484	SLE A23187
P4HB	Protein disulfide-isomerase	P07237	11	11	0.00644011	0.00729634	2.44494	SLE A23187
PA2G4	Proliferation-associated protein 2G4	Q9UQ80	5	5	0.0013085	0.0022203	2.12259	SLE A23187
PADI4	Protein-arginine deiminase type-4	Q9UM07; Q2KJY2; Q9ULW8	15	15	0.000460339	0.00110533	2.59734	SLE A23187
PARK7	Protein deglycase DJ-1	Q99497	7	7	0.000467198	0.00110533	2.26285	SLE A23187
PCBP3	Poly(rC)-binding protein 3	P57721	3	1	0.53434	0.17798	1.44889	SLE A23187
PDIA3	Protein disulfide-isomerase A3	P30101	11	11	0.0129714	0.0122755	1.84505	SLE A23187
PDIA4	Protein disulfide-isomerase A4	P13667	1	1	0.842091	0.242787	1.17287	SLE A23187
PFN1	Profilin-1	P07737	13	13	0.0107787	0.0106571	1.68474	SLE A23187
PGM1	Phphoglucomutase-1	P36871	7	7	0.210414	0.0914899	1.56491	SLE A23187
PGM2	Phosphoglucomutase-2	Q96G03	1	1	0.120392	0.0601508	2.08022	SLE A23187
PIAS4	E3 SUMO-protein ligase PIAS4	Q8N2W9	1	1	0.131995	0.0643493	1.40406	SLE A23187
PKM	Pyruvate kinase PKM	P14618; P30613	41	40	0.524161	0.175681	1.25496	SLE A23187
PLBD1	Phpholipase B-like 1	Q6P4A8	8	8	4.7e-06	5.41e-05	6.62286	SLE A23187
PLIN3	Perilipin-3	O60664	2	2	0.0660697	0.0398099	1.85331	SLE A23187
PLS3	Plastin-3	P13797	9	1	0.240941	0.100682	1.74861	SLE A23187
PPP1R12A	Protein phosphatase 1 regulatory subunit 12A	O14974	1	1	0.00098827	0.00178643	4.82952	SLE A23187
PRAM1	PML-RARA-regulated adapter molecule 1	Q96QH2	1	1	0.074538	0.0431353	7.14434	SLE A23187
PRDX1	Peroxiredoxin-1	Q06830; Q13162	2	2	0.10394	0.0541157	1.69956	SLE A23187
PRDX2	Peroxiredoxin-2	P32119	1	1	0.800404	0.234979	1.35779	SLE A23187
PRKCSH	Glucosidase 2 subunit beta	P14314	1	1	0.00538728	0.00638162	1.72653	SLE A23187
PRPS2	Ribose-phosphate pyrophosphokinase 2	P11908	1	1	0.0235314	0.0184669	2.84436	SLE A23187
PRSS3	Trypsin-3	P35030	1	1	0.00539829	0.00638162	3.57893	SLE A23187
PSMA3	Proteasome subunit alpha type-3	P25788	3	3	0.306109	0.120999	1.42585	SLE A23187
PSMA7	Proteasome subunit alpha type-7	O14818	2	2	0.284963	0.114177	1.42327	SLE A23187
PSMB6	Proteasome subunit beta type-6	P28072	2	2	0.728931	0.220018	1.29658	SLE A23187
PSMB9	Proteasome subunit beta type-9	P28065	3	3	0.113435	0.0575687	1.44933	SLE A23187
PSME1	Proteasome activator complex subunit 1	Q06323	3	3	0.024811	0.0192622	2.21044	SLE A23187
PTBP2	Polypyrimidine tract-binding protein 2	Q9UKA9	1	1	0.0229882	0.018243	2.56909	SLE A23187
PTPN6	Tyrine-protein phphatase non-receptor type 6	P29350	12	12	0.365861	0.136882	1.39722	SLE A23187
PYCARD	Apoptis-associated speck-like protein containing a CARD	Q9ULZ3	3	3	0.0186764	0.0159195	2.1733	SLE A23187
RAB11B	Ras-related protein Rab-11B	Q15907	2	2	0.425448	0.149983	1.55332	SLE A23187
RAB1B	Ras-related protein Rab-1B	Q9H0U4; P61006; Q92928; P51153	3	2	0.0302861	0.0223505	2.04983	SLE A23187
RAB27A	Ras-related protein Rab-27A	P51159	2	2	0.0504113	0.0331026	2.28914	SLE A23187
RAC2	Ras-related C3 botulinum toxin substrate 2	P15153; P60763	5	4	0.142812	0.0685835	1.50589	SLE A23187
RAN	GTP-binding nuclear protein Ran	P62826	3	3	0.0813643	0.0457686	1.61512	SLE A23187
RBM39	RNA-binding protein 39	Q14498	1	1	0.709466	0.215355	1.22417	SLE A23187
RBMXL1	RNA binding motif protein, X-linked-like-1	Q96E39	1	1	0.000673357	0.00144711	2.84302	SLE A23187
RHOA	Transforming protein RhoA	P61586; P08134; P62745	8	8	0.394886	0.142123	1.26412	SLE A23187
RNH1	Ribonuclease inhibitor	P13489	10	10	0.151194	0.0717521	1.58342	SLE A23187
ROCK1	Rho-associated protein kinase 1	Q13464	2	2	0.0735376	0.04271	1.68965	SLE A23187
RPL29	60S ribosomal protein L29	P47914	1	1	0.00016298	0.000643637	8.14816	SLE A23187
RPS27A	Ubiquitin-40S ribomal protein S27a	P62979	5	5	0.0115032	0.0110668	1.52658	SLE A23187
RPS28	40S ribosomal protein S28	P62857	1	1	0.000821136	0.00159615	2.13425	SLE A23187
RPS6	40S ribosomal protein S6	P62753	1	1	2.25e-05	0.000145061	6.70733	SLE A23187
S100A4	Protein S100-A4	P26447	2	2	0.0054344	0.00638162	3.08978	SLE A23187
S100A6	Protein S100-A6	P06703	3	3	0.155495	0.0731461	2.14407	SLE A23187
S100P	Protein S100-P	P25815	3	3	0.43092	0.151037	1.37927	SLE A23187
SERBP1	Plasminogen activator inhibitor 1 RNA-binding protein	Q8NC51	1	1	0.00296185	0.00417983	3.43638	SLE A23187
SERPINB1	Leukocyte elastase inhibitor	P30740; O75830	14	14	0.000456086	0.00110533	4.6435	SLE A23187
SF3B4	Splicing factor 3B subunit 4	Q15427	1	1	0.0419583	0.0288471	3.50642	SLE A23187
SIRPB1	Signal-regulatory protein beta-1 isoform 3	Q5TFQ8	1	1	0.055028	0.0355536	9.57512	SLE A23187
SKAP2	Src kinase-associated phosphoprotein 2	O75563	1	1	0.00515178	0.00623168	2.1657	SLE A23187
SLC9A3R1	Na(+)/H(+) exchange regulatory cofactor NHE-RF1	O14745	2	2	5.46e-05	0.000292658	2.39194	SLE A23187
SMC3	Structural maintenance of chromosomes protein 3	Q9UQE7	1	1	0.075003	0.0432488	1.86191	SLE A23187
SNRPB2	U2 small nuclear ribonucleoprotein B''	P08579	1	1	0.0716791	0.0422457	7.00845	SLE A23187
SNRPD2	Small nuclear ribonucleoprotein Sm D2	P62316	3	3	0.0854676	0.047326	1.63115	SLE A23187
SNRPD3	Small nuclear ribonucleoprotein Sm D3	P62318	2	2	0.310647	0.122492	1.36824	SLE A23187
SRP14	Signal recognition particle 14 kDa protein	P37108	1	1	0.111996	0.0570184	1.8867	SLE A23187
STAT1	Signal transducer and activator of transcription 1-alpha/beta	P42224	1	1	0.0321101	0.0229593	1.67224	SLE A23187
STIP1	Stress-induced-phphoprotein 1	P31948	5	5	0.148677	0.0707665	1.57934	SLE A23187
STK10	Serine/threonine-protein kinase 10	O94804	1	1	0.199803	0.0875864	1.86652	SLE A23187
STMN1	Stathmin	P16949; Q93045	3	3	0.000115723	0.00048993	3.05084	SLE A23187
STX7	Syntaxin-7	O15400	2	2	0.0879705	0.0483025	1.69757	SLE A23187
STXBP2	Syntaxin-binding protein 2	Q15833	1	1	0.385911	0.140339	1.72306	SLE A23187
SUB1	Activated RNA polymerase II transcriptional coactivator p15	P53999	2	2	0.00369033	0.00503133	2.81075	SLE A23187
SULT1A3	Sulfotransferase 1A3	P0DMM9	2	2	0.0173414	0.015219	3.18649	SLE A23187
SUMO4	Small ubiquitin-related modifier 4	Q6EEV6	1	1	0.0142665	0.0129671	1.77584	SLE A23187
TALDO1	Transaldolase	P37837	8	8	0.229116	0.097	1.46651	SLE A23187
TBC1D8B	TBC1 domain family member 8B	Q0IIM8	1	1	0.0709247	0.0422457	1.89181	SLE A23187
TBCA	Tubulin-specific chaperone A	O75347	1	1	0.00513058	0.00623168	2.26099	SLE A23187
TBR1	T-box brain protein 1	Q16650	1	1	0.0053835	0.00638162	3.1617	SLE A23187
TMA7	Translation machinery-associated protein 7	Q9Y2S6	2	2	7.18e-05	0.000339969	3.81496	SLE A23187
TMSB10	Thymosin beta-10	P63313	2	1	0.0231327	0.018243	3.85794	SLE A23187
TMSB4X	Thymin beta-4	P62328	4	3	0.000461637	0.00110533	2.58946	SLE A23187
TNFAIP8	Tumor necrosis factor alpha-induced protein 8	O95379	2	2	0.221278	0.0949307	1.67589	SLE A23187
TPM3	Tropomyin alpha-3 chain	P06753; P67936; P07951	12	11	0.0201943	0.0165757	2.12456	SLE A23187
TUBA1A	Tubulin alpha-1A chain	Q71U36; Q9BQE3; Q13748; Q9NY65; A6NHL2; Q9H853	8	3	0.00414098	0.00541625	2.11025	SLE A23187
TUBA4A	Tubulin alpha-4A chain	P68366	7	2	0.157969	0.0738779	1.64071	SLE A23187
TUBB4B	Tubulin beta-4B chain	P68371; P04350; Q3ZCM7; A6NNZ2; Q13509; Q13885; Q9BUF5	8	2	0.00178438	0.0028144	3.33703	SLE A23187
TXN	Thioredoxin	P10599	3	3	0.0350687	0.0247056	1.58774	SLE A23187
TXNL1	Thioredoxin-like protein 1	O43396	1	1	0.000784581	0.00159615	3.46273	SLE A23187
TYMP	Thymidine phphorylase	P19971	7	6	0.018823	0.015938	2.32741	SLE A23187
VAMP8	Vesicle-associated membrane protein 8	Q9BV40	1	1	0.00356765	0.00494794	2.56059	SLE A23187
VASP	Vasodilator-stimulated phphoprotein	P50552	10	10	0.713638	0.216214	1.1952	SLE A23187
VCP	Transitional endoplasmic reticulum ATPase	P55072	12	12	0.000941635	0.00172147	5.28242	SLE A23187
VIM	Vimentin	P08670; P17661; P41219; P08729; P07196; Q9NSB2	41	38	0.65548	0.203971	1.22171	SLE A23187
VPS35	Vacuolar protein sorting-associated protein 35	Q96QK1	3	3	0.196238	0.0867323	1.7723	SLE A23187
WARS	Tryptophan--tRNA ligase, cytoplasmic	P23381	2	2	0.00569699	0.00664151	2.17498	SLE A23187
XRCC6	X-ray repair cross-complementing protein 6	P12956	1	1	0.176691	0.0800731	2.13575	SLE A23187
YWHAB	14-3-3 protein beta/alpha	P31946; P61981; P31947	11	8	0.0173519	0.015219	2.19237	SLE A23187
YWHAH	14-3-3 protein eta	Q04917	5	3	0.0625931	0.0385723	2.78718	SLE A23187
YWHAQ	14-3-3 protein theta	P27348	4	1	0.0583757	0.0370788	2.61002	SLE A23187
YWHAZ	14-3-3 protein zeta/delta	P63104	12	10	0.0419558	0.0288471	1.79577	SLE A23187
ZYX	Zyxin	Q15942	5	3	0.0282257	0.0212193	2.08153	SLE A23187
AHCY	Adenosylhomocysteinase	P23526	1	1	0.0904211	0.0491448	1.99865	SLE PMA
ALDOC	Fructose-bisphosphate aldolase C	P09972	3	1	0.692025	0.211257	1.2788	SLE PMA
ANXA1	Annexin A1	P04083	25	25	0.000168031	0.000643637	2.54178	SLE PMA
ANXA11	Annexin A11	P50995	8	8	0.00131553	0.0022203	2.05119	SLE PMA
ANXA3	Annexin A3	P12429	17	16	0.268249	0.109255	1.43868	SLE PMA
ANXA4	Annexin A4	P09525	7	7	0.000162243	0.000643637	3.41576	SLE PMA
ANXA5	Annexin A5	P08758	4	4	0.0131516	0.0123013	4.18385	SLE PMA
ANXA6	Annexin A6	P08133	23	23	1.71e-08	3.93e-07	4.14755	SLE PMA
APAF1	Apoptotic protease-activating factor 1	O14727	1	1	0.0832649	0.0465125	121.762	SLE PMA
ARHGAP1	Rho GTPase-activating protein 1	Q07960	3	2	0.828966	0.240728	1.30562	SLE PMA
ARL8B	ADP-ribosylation factor-like protein 8B	Q9NVJ2	1	1	0.250294	0.103781	1.45676	SLE PMA
ARPC5	Actin-related protein 2/3 complex subunit 5	O15511	1	1	0.704082	0.214125	1.20509	SLE PMA
ATP6V1E1	V-type proton ATPase subunit E 1	P36543	1	1	0.000522044	0.00121719	2.31866	SLE PMA
AZU1	Azurocidin	P20160	12	12	0.00248054	0.00361881	3.04658	SLE PMA
CCT7	T-complex protein 1 subunit eta	Q99832	2	2	0.117254	0.0591339	1.77022	SLE PMA
CDC42	Cell division control protein 42 homolog	P60953; P17081	6	5	0.650141	0.203712	1.16554	SLE PMA
CLC	Galectin-10	Q05315	2	2	0.442967	0.153918	1.38421	SLE PMA
CORO7	Coronin-7	P57737	1	1	0.0291834	0.0217548	1128.38	SLE PMA
CPNE1	Copine-1	Q99829	8	8	0.870833	0.249286	1.20261	SLE PMA
CPNE3	Copine-3	O75131; O95741	17	16	0.00102539	0.0018128	2.84542	SLE PMA
CTSG	Cathepsin G	P08311	13	13	0.0406595	0.0281951	2.02272	SLE PMA
ELANE	Neutrophil elastase	P08246	7	7	0.4419	0.15388	1.43176	SLE PMA
FLOT2	Flotillin-2	Q14254	3	3	0.000283481	0.000829205	4.46276	SLE PMA
GNAI2	Guanine nucleotide-binding protein G(i) subunit alpha-2	P04899; P08754; A8MTJ3	6	6	0.317819	0.124405	1.34924	SLE PMA
GSR	Glutathione reductase, mitochondrial	P00390	5	5	0.014141	0.0129261	1.54347	SLE PMA
H2AFZ	Histone H2A.Z	P0C0S5	4	2	0.483352	0.164847	1.35102	SLE PMA
HIST1H4A	Histone H4	P62805	15	15	0.420567	0.148704	1.34753	SLE PMA
HIST2H2AB	Histone H2A type 2-B	Q8IUE6	4	1	0.156631	0.0734656	1.78318	SLE PMA
HIST2H2AC	Histone H2A type 2-C	Q16777; P0C0S8	7	2	0.23786	0.0996528	1.70612	SLE PMA
HIST3H2A	Histone H2A type 3	Q7L7L0	6	1	0.031041	0.0224779	2.12219	SLE PMA
HNRNPH1	Heterogeneous nuclear ribonucleoprotein H	P31943	2	2	0.65085	0.203712	2.15982	SLE PMA
HRNR	Hornerin	Q86YZ3	1	1	0.222862	0.0951031	4.33073	SLE PMA
IDH1	Isocitrate dehydrogenase [NADP] cytoplasmic	O75874	1	1	0.46884	0.160824	1.5267	SLE PMA
ITGB2	Integrin beta-2	P05107	11	10	0.0130547	0.0122821	1.64788	SLE PMA
KLHL35	Kelch-like protein 35	Q6PF15	1	1	0.000866342	0.00163972	3.90513	SLE PMA
LGALS3	Galectin-3	P17931	1	1	0.00483929	0.00605814	2.20659	SLE PMA
LIG4	DNA ligase 4	P49917	1	1	0.00806526	0.0085707	46.2636	SLE PMA
LSP1	Lymphocyte-specific protein 1	P33241	6	6	0.961409	0.265757	1.06164	SLE PMA
LTF	Lactotransferrin	P02788	70	68	0.741142	0.222452	1.41914	SLE PMA
MNDA	Myeloid cell nuclear differentiation antigen	P41218	22	22	5.4e-06	5.8e-05	3.01008	SLE PMA
MPO	Myeloperoxidase	P05164; P11678	51	51	0.313945	0.123279	1.51149	SLE PMA
MTAP	S-methyl-5'-thioadenosine phosphorylase	Q13126	1	1	0.243534	0.101239	2.42814	SLE PMA
MVP	Major vault protein	Q14764	9	9	9.21e-05	0.000401069	1.97006	SLE PMA
MYLK2	Myosin light chain kinase 2, skeletal/cardiac muscle	Q9H1R3	1	1	0.876887	0.250129	1.37557	SLE PMA
NADK	NAD kinase	O95544	3	3	0.0856038	0.047326	1.64077	SLE PMA
NRAS	GTPase NRas	P01111	1	1	0.369536	0.13755	1.88096	SLE PMA
PPIB	Peptidyl-prolyl cis-trans isomerase B	P23284	4	4	0.363872	0.136455	1.30816	SLE PMA
PPP2CA	Serine/threonine-protein phosphatase 2A catalytic subunit alpha isoform	P67775	1	1	0.000615863	0.00137611	7.72806	SLE PMA
PRSS57	Serine protease 57	Q6UWY2	2	2	0.0886441	0.0485068	2.20436	SLE PMA
PRTN3	Myeloblastin	P24158	3	3	0.0083996	0.00877482	2.90209	SLE PMA
PSMA1	Proteasome subunit alpha type-1	P25786	7	7	0.658075	0.203982	1.15286	SLE PMA
PSMA4	Proteasome subunit alpha type-4	P25789	1	1	0.00168912	0.00269053	1.89576	SLE PMA
PSMA5	Proteasome subunit alpha type-5	P28066	2	2	0.0933384	0.0503899	1.4645	SLE PMA
PSMB1	Proteasome subunit beta type-1	P20618	3	3	7.14e-05	0.000339969	1.87305	SLE PMA
PSMB4	Proteasome subunit beta type-4	P28070	4	4	0.0309067	0.0224779	1.60797	SLE PMA
PSMB8	Proteasome subunit beta type-8	P28062	2	2	0.0488519	0.0322101	1.73973	SLE PMA
PSMD2	26S proteasome non-ATPase regulatory subunit 2	Q13200	1	1	0.000408213	0.00107661	Infinity	SLE PMA
PSME2	Proteasome activator complex subunit 2	Q9UL46	1	1	0.107726	0.0553701	20.0107	SLE PMA
PTPRC	Receptor-type tyrine-protein phphatase C	P08575	6	6	0.841623	0.242787	1.20454	SLE PMA
PYGL	Glycogen phphorylase, liver form	P06737; P11216	15	15	0.368621	0.13755	1.35674	SLE PMA
RAB11FIP1	Rab11 family-interacting protein 1	Q6WKZ4	1	1	0.228391	0.097	3.22619	SLE PMA
RALA	Ras-related protein Ral-A	P11233	1	1	0.0943671	0.0504376	1.75584	SLE PMA
RAP1B	Ras-related protein Rap-1b	P61224; P62834; A6NIZ1; O95716	7	7	0.0646169	0.0391345	1.59055	SLE PMA
RNASE3	Einophil cationic protein	P12724	7	7	0.388159	0.140339	1.3729	SLE PMA
S100A12	Protein S100-A12	P80511	5	5	0.342507	0.130884	1.67522	SLE PMA
S100A8	Protein S100-A8	P05109	12	12	0.823998	0.239718	1.11569	SLE PMA
SEPT9	Septin-9	Q9UHD8	1	1	0.881377	0.250485	1.35683	SLE PMA
SLC2A14	Solute carrier family 2, facilitated glucose transporter member 14	Q8TDB8	1	1	0.00952128	0.00963382	3.44234	SLE PMA
SLC35A5	Probable UDP-sugar transporter protein SLC35A5	Q9BS91	1	1	0.640546	0.202855	1.59323	SLE PMA
SMCHD1	Structural maintenance of chromosomes flexible hinge domain-containing protein 1	A6NHR9	1	1	0.176193	0.0800726	24.3514	SLE PMA
SRP9	Signal recognition particle 9 kDa protein	P49458	1	1	0.0970824	0.0512083	1.70362	SLE PMA
STOM	Erythrocyte band 7 integral membrane protein	P27105	7	7	0.0305589	0.0223579	2.02769	SLE PMA
YBX1	Nuclease-sensitive element-binding protein 1	P67809	1	1	0.521486	0.175276	1.4291	SLE PMA
