# Supplementary material for: Caught in a Trap? Proteomic Analysis of Neutrophil Extracellular Traps in Rheumatoid Arthritis and Systemic Lupus Erythematosus
Source: Front Immunol. 2019 Mar 11;10:423. doi: 10.3389/fimmu.2019.00423 (PMC6421309; doi:10.3389/fimmu.2019.00423)
Supplement: Supplementary file 5 [file Table_5.XLSX]

## Sheet: RA PMA vs SLE PMA
	Supplementary Table 5. ANOVA of RA and SLE neutrophil NETs stimulated with PMA and A23187 (p<0.05, peptides >2)
	RA PMA vs SLE PMA (fold change >1.2)
	(n=4, 1↑RA PMA, 3↑SLE PMA)
	ID	Description	Accession	Peptide count	Unique peptides	Anova (p)	Max fold change	Highest mean
1	RNASE2	Non-secretory ribonuclease	P10153	3	3	0.0113223	1.39759	RA PMA
2	MPO	Myeloperoxidase	P05164; P11678	51	51	0.0499669	1.51149	SLE PMA
3	SERPINB1	Leukocyte elastase inhibitor	P30740; O75830	14	14	0.0350831	2.15165	SLE PMA
4	TYMP	Thymidine phosphorylase	P19971	7	6	0.0282801	2.07646	SLE PMA

## Sheet: RA A23187 vs SLE A23187
	RA A23187 vs SLE A23187 (fold change >1.2)
	(n=19, 6↑RA A23187, 13↑SLE A23187)
	ID	Description	Accession	Peptide count	Unique peptides	Anova (p)	Max fold change	Highest mean
1	CAMP	Cathelicidin antimicrobial peptide	P49913	8	8	0.00882002	1.90368	RA A23187
1	CRISP3	Cysteine-rich secretory protein 3	P54108	4	3	0.00265609	2.1081	RA A23187
3	CXCL8	Interleukin-8	P10145	2	2	0.0436642	2.04151	RA A23187
4	LCN2	Neutrophil gelatinase-associated lipocalin	P80188	12	12	0.0171652	2.00142	RA A23187
5	MMP8	Neutrophil collagenase	P22894	7	7	0.0479398	2.02567	RA A23187
6	PGLYRP1	Peptidoglycan recognition protein 1	O75594	3	3	0.0462749	2.25621	RA A23187
7	CAPG	Macrophage-capping protein	P40121	16	15	0.0273722	1.28967	SLE A23187
8	COPA	Coatomer subunit alpha	P53621	2	2	0.0245435	1.38745	SLE A23187
9	CORO1C	Coronin-1C	Q9ULV4	7	7	0.00967782	1.29227	SLE A23187
10	FAM49B	Protein FAM49B	Q9NUQ9; Q9H0Q0	5	5	0.0445595	1.33621	SLE A23187
11	H1F0	Histone H1.0	P07305	5	5	0.00710508	1.77893	SLE A23187
12	HIST1H2BJ	Histone H2B type 1-J	P06899; Q8N257; Q6DN03	10	2	0.000435166	1.74055	SLE A23187
13	HIST1H4A	Histone H4	P62805	15	15	0.0101879	1.33961	SLE A23187
14	HIST2H2BF	Histone H2B type 2-F	Q5QNW6; Q96A08	10	2	0.000574186	1.69054	SLE A23187
15	HMGB2	High mobility group protein B2	P26583	8	6	0.045502	1.34381	SLE A23187
16	HNRNPCL4	Heterogeneous nuclear ribonucleoprotein C-like 4	P0DMR1	2	2	0.0394121	1.30839	SLE A23187
17	LAP3	Cytosol aminopeptidase	P28838	2	2	0.0395358	2.13179	SLE A23187
18	RHOA	Transforming protein RhoA	P61586; P08134; P62745	8	8	0.0386539	1.26412	SLE A23187
19	UGP2	UTP--glucose-1-phosphate uridylyltransferase	Q16851	6	6	0.0408767	1.25616	SLE A23187

## Sheet: SLE PMA vs SLE A23187
	SLE PMA vs SLE A23187 (fold change >2)
	(n =83, 61↑SLE A23187, 22↑SLE PMA)
	ID	Description	Accession	Peptide count	Unique peptides	Anova (p)	Max fold change	Highest mean
1	ANP32A	Acidic leucine-rich nuclear phosphoprotein 32 family member A	P39687	2	2	0.00661957	2.5472	SLE A23187
2	APOBR	Apolipoprotein B receptor	Q0VD83	3	3	0.01659	3.03719	SLE A23187
3	ARHGDIB	Rho GDP-dissociation inhibitor 2	P52566	16	15	0.0151658	2.03476	SLE A23187
4	CALM1	Calmodulin	P62158; P02585	4	4	0.0193468	2.31359	SLE A23187
5	CAMP	Cathelicidin antimicrobial peptide	P49913	8	8	2.97e-05	4.60345	SLE A23187
6	CBX3	Chromobox protein homolog 3	Q13185	5	5	0.012334	2.27357	SLE A23187
7	CCT6A	T-complex protein 1 subunit zeta	P40227	2	2	0.0085192	2.52271	SLE A23187
8	CFP	Properdin	P27918	3	3	0.000678031	4.44108	SLE A23187
9	CHIT1	Chitotriosidase-1	Q13231	5	5	8.61e-05	4.05575	SLE A23187
10	CLIC1	Chloride intracellular channel protein 1	O00299	3	3	0.0067294	2.46639	SLE A23187
11	CRISP3	Cysteine-rich secretory protein 3	P54108	4	3	0.000282618	5.34482	SLE A23187
12	CSTA	Cystatin-A	P01040	3	3	0.0147422	2.78017	SLE A23187
13	CXCL8	Interleukin-8	P10145	2	2	1.58e-05	23.7007	SLE A23187
14	DBNL	Drebrin-like protein	Q9UJU6	7	7	0.0275849	2.00129	SLE A23187
15	EEF1A1P5	Putative elongation factor 1-alpha-like 3	Q5VTE0; Q05639	5	5	0.00882206	2.11363	SLE A23187
16	ENO1	Alpha-enolase	P06733; P13929	16	14	0.00204436	2.34307	SLE A23187
17	EZR	Ezrin	P15311; Q5TZA2	16	6	0.000740078	2.42969	SLE A23187
18	FKBP1A	Peptidyl-prolyl cis-trans isomerase FKBP1A	P62942	3	3	0.00825551	2.1426	SLE A23187
19	GRN	Granulins	P28799	3	3	0.00418116	2.67709	SLE A23187
20	H1F0	Histone H1.0	P07305	5	5	0.00521621	2.94537	SLE A23187
21	H1FX	Histone H1x	Q92522	3	3	0.00242634	3.43904	SLE A23187
22	HCLS1	Hematopoietic lineage cell-specific protein	P14317	7	7	0.000960882	2.78172	SLE A23187
23	HDGF	Hepatoma-derived growth factor	P51858	5	5	0.0147926	2.09644	SLE A23187
24	HIST1H1B	Histone H1.5	P16401	6	6	0.00127545	3.62812	SLE A23187
25	HIST1H1E	Histone H1.4	P10412; P16402; P22492	4	4	0.00188188	4.08093	SLE A23187
26	HMGN1	Non-histone chromosomal protein HMG-14	P05114	3	3	0.00327193	2.80362	SLE A23187
27	HNRNPA1	Heterogeneous nuclear ribonucleoprotein A1	P09651; Q32P51	5	2	0.0118004	2.14696	SLE A23187
28	HNRNPK	Heterogeneous nuclear ribonucleoprotein K	P61978	3	3	0.000662453	3.32178	SLE A23187
29	HSPA5	78 kDa glucose-regulated protein	P11021	9	7	0.0272625	2.25911	SLE A23187
30	LCN2	Neutrophil gelatinase-associated lipocalin	P80188	12	12	0.000266652	4.7402	SLE A23187
31	LMNB1	Lamin-B1	P20700	13	12	0.00159271	2.46201	SLE A23187
32	LRRFIP1	Leucine-rich repeat flightless-interacting protein 1	Q32MZ4	3	2	0.00257825	3.05207	SLE A23187
33	MARCKS	Myristoylated alanine-rich C-kinase substrate	P29966	2	2	0.00854257	2.53349	SLE A23187
34	MMP8	Neutrophil collagenase	P22894	7	7	0.00138919	2.74124	SLE A23187
35	MSN	Moesin	P26038; P35241	36	27	0.00253734	2.0403	SLE A23187
36	NCL	Nucleolin	P19338	7	7	0.00513308	2.15493	SLE A23187
37	OLFM4	Olfactomedin-4	Q6UX06	3	3	0.00507113	3.45172	SLE A23187
38	P4HB	Protein disulfide-isomerase	P07237	11	11	0.0344978	2.0684	SLE A23187
39	PADI4	Protein-arginine deiminase type-4	Q9UM07; Q2KJY2; Q9ULW8	15	15	0.00304518	2.59734	SLE A23187
40	PARK7	Protein deglycase DJ-1	Q99497	7	7	0.000363464	2.26285	SLE A23187
41	PLBD1	Phospholipase B-like 1	Q6P4A8	8	8	0.000522857	4.21747	SLE A23187
42	PTMA	Prothymosin alpha	P06454	2	2	0.000560451	15.4881	SLE A23187
43	PTX3	Pentraxin-related protein PTX3	P26022	3	3	0.0214797	2.83663	SLE A23187
44	PYCARD	Apoptosis-associated speck-like protein containing a CARD	Q9ULZ3	3	3	0.0118201	2.1733	SLE A23187
45	RETN	Resistin	Q9HD89	6	6	1.48e-06	6.19913	SLE A23187
46	SERPINB1	Leukocyte elastase inhibitor	P30740; O75830	14	14	0.0276497	2.15811	SLE A23187
47	SH3BGRL	SH3 domain-binding glutamic acid-rich-like protein	O75368	4	4	0.00255872	3.81313	SLE A23187
48	SH3BGRL3	SH3 domain-binding glutamic acid-rich-like protein 3	Q9H299	3	3	0.00633381	3.5122	SLE A23187
49	SLC9A3R1	Na(+)/H(+) exchange regulatory cofactor NHE-RF1	O14745	2	2	0.000477462	2.39194	SLE A23187
50	STMN1	Stathmin	P16949; Q93045	3	3	0.000527816	3.05084	SLE A23187
51	SUB1	Activated RNA polymerase II transcriptional coactivator p15	P53999	2	2	0.00993297	2.81075	SLE A23187
52	SULT1A3	Sulfotransferase 1A3	P0DMM9	2	2	0.0225688	3.18649	SLE A23187
53	TMA7	Translation machinery-associated protein 7	Q9Y2S6	2	2	0.000336723	3.81496	SLE A23187
54	TMSB10	Thymosin beta-10	P63313	2	1	0.0229253	2.81864	SLE A23187
55	TMSB4X	Thymosin beta-4	P62328	4	3	0.00141006	2.58946	SLE A23187
56	TPI1	Triosephosphate isomerase	P60174	9	9	0.00393012	2.22611	SLE A23187
57	TUBA1A	Tubulin alpha-1A chain	Q71U36; Q9BQE3; Q13748; Q9NY65; A6NHL2; Q9H853	8	3	0.0103134	2.11025	SLE A23187
58	TUBB4B	Tubulin beta-4B chain	P68371; P04350; Q3ZCM7; A6NNZ2; Q13509; Q13885; Q9BUF5	8	2	0.00309363	3.33703	SLE A23187
59	VCP	Transitional endoplasmic reticulum ATPase	P55072	12	12	0.0223233	3.76028	SLE A23187
60	WARS	Tryptophan--tRNA ligase, cytoplasmic	P23381	2	2	0.00711119	2.17498	SLE A23187
61	YWHAQ	14-3-3 protein theta	P27348	4	1	0.0418484	2.61002	SLE A23187
62	ANXA1	Annexin A1	P04083	25	25	0.0022655	2.15436	SLE PMA
63	ANXA11	Annexin A11	P50995	8	8	0.00240847	2.05119	SLE PMA
64	ANXA4	Annexin A4	P09525	7	7	0.00233683	3.11455	SLE PMA
65	ANXA5	Annexin A5	P08758	4	4	0.0212966	4.18385	SLE PMA
66	ANXA6	Annexin A6	P08133	23	23	5.56e-06	3.98888	SLE PMA
67	ANXA7	Annexin A7	P20073	2	2	0.000201526	11.8448	SLE PMA
68	ATP6V1A	V-type proton ATPase catalytic subunit A	P38606	2	2	0.0207169	4.01556	SLE PMA
69	AZU1	Azurocidin	P20160	12	12	0.00592329	2.58611	SLE PMA
70	CAPN1	Calpain-1 catalytic subunit	P07384	4	4	0.0185503	3.49702	SLE PMA
71	CPNE2	Copine-2	Q96FN4	2	1	0.00324111	2.07977	SLE PMA
72	CPNE3	Copine-3	O75131; O95741	17	16	0.00165411	2.35866	SLE PMA
73	CTSG	Cathepsin G	P08311	13	13	0.0181676	2.02272	SLE PMA
74	DOCK2	Dedicator of cytokinesis protein 2	Q92608	2	2	0.0351459	2.97934	SLE PMA
75	DYSF	Dysferlin	O75923	2	2	0.0190579	2.95734	SLE PMA
76	FLOT2	Flotillin-2	Q14254	3	3	0.00643006	3.33441	SLE PMA
77	H2AFY	Core histone macro-H2A.1	O75367; Q9P0M6	4	4	0.00899275	2.04134	SLE PMA
78	H3F3A	Histone H3.3	P84243	9	1	0.0384357	21.4112	SLE PMA
79	HIST1H3A	Histone H3.1	P68431	9	1	0.0387539	56.9412	SLE PMA
80	MNDA	Myeloid cell nuclear differentiation antigen	P41218	22	22	6.52e-05	2.33264	SLE PMA
81	PRTN3	Myeloblastin	P24158	3	3	0.00284873	2.90209	SLE PMA
82	RAB10	Ras-related protein Rab-10	P61026	2	1	0.033804	9.18135	SLE PMA
83	RAB5B	Ras-related protein Rab-5B	P61020	3	2	0.00392288	2.21727	SLE PMA

## Sheet: RA PMA vs RA A23187
	RA PMA vs RA A23187 (fold change >2)
	(n=77, 44 ↑RA A23187, 33↑ RA PMA)
	ID	Description	Accession	Peptide count	Unique peptides	Anova (p)	Max fold change	Highest mean
1	ANP32A	Acidic leucine-rich nuclear phosphoprotein 32 family member A	P39687	2	2	0.000645038	2.54327	RA A23187
2	BPI	Bactericidal permeability-increasing protein	P17213	5	5	0.0427646	2.89768	RA A23187
3	CALM1	Calmodulin	P62158; P02585	4	4	0.00048308	3.21552	RA A23187
	CAMP	Cathelicidin antimicrobial peptide	P49913	8	8	2.78e-06	9.2933	RA A23187
5	CCT6A	T-complex protein 1 subunit zeta	P40227	2	2	0.00581209	2.00048	RA A23187
6	CCT8	T-complex protein 1 subunit theta	P50990	3	3	0.00425075	2.01199	RA A23187
7	CHIT1	Chitotriosidase-1	Q13231	5	5	4.96e-05	8.10201	RA A23187
8	CLIC1	Chloride intracellular channel protein 1	O00299	3	3	0.00253368	2.2941	RA A23187
9	CRISP3	Cysteine-rich secretory protein 3	P54108	4	3	3e-07	22.7217	RA A23187
10	CSTA	Cystatin-A	P01040	3	3	2.11e-05	4.05395	RA A23187
11	CXCL8	Interleukin-8	P10145	2	2	5.5e-06	44.2737	RA A23187
12	EEF1A1P5	Putative elongation factor 1-alpha-like 3	Q5VTE0; Q05639	5	5	0.00957272	2.03417	RA A23187
13	EZR	Ezrin	P15311; Q5TZA2	16	6	0.00940196	2.03957	RA A23187
14	FKBP1A	Peptidyl-prolyl cis-trans isomerase FKBP1A	P62942	3	3	0.00165564	2.01171	RA A23187
15	GRN	Granulins	P28799	3	3	0.000473841	4.15546	RA A23187
16	H1F0	Histone H1.0	P07305	5	5	0.00243473	3.09034	RA A23187
17	H1FX	Histone H1x	Q92522	3	3	1.23e-05	3.67548	RA A23187
18	HIST1H1B	Histone H1.5	P16401	6	6	0.000377122	3.40446	RA A23187
19	HIST1H1E	Histone H1.4	P10412; P16402; P22492	4	4	0.000464997	3.35015	RA A23187
20	HMGN1	Non-histone chromosomal protein HMG-14	P05114	3	3	0.00193944	2.4787	RA A23187
21	HNRNPK	Heterogeneous nuclear ribonucleoprotein K	P61978	3	3	0.000631103	2.49638	RA A23187
22	HSPA5	78 kDa glucose-regulated protein	P11021	9	7	0.00648605	2.17597	RA A23187
23	LCN2	Neutrophil gelatinase-associated lipocalin	P80188	12	12	5.01e-07	14.7907	RA A23187
24	LRRFIP1	Leucine-rich repeat flightless-interacting protein 1	Q32MZ4	3	2	0.0185611	3.33789	RA A23187
25	MMP8	Neutrophil collagenase	P22894	7	7	0.000728806	6.46891	RA A23187
26	MMP9	Matrix metalloproteinase-9	P14780	19	19	0.000953472	5.31314	RA A23187
27	OLFM4	Olfactomedin-4	Q6UX06	3	3	0.0015143	4.17955	RA A23187
28	P4HB	Protein disulfide-isomerase	P07237	11	11	0.00646144	2.15926	RA A23187
29	PGLYRP1	Peptidoglycan recognition protein 1	O75594	3	3	2.27e-05	13.3993	RA A23187
30	PLBD1	Phospholipase B-like 1	Q6P4A8	8	8	0.000259571	6.3907	RA A23187
31	PTMA	Prothymosin alpha	P06454	2	2	0.000257716	19.8271	RA A23187
32	PTX3	Pentraxin-related protein PTX3	P26022	3	3	9.78e-05	5.86382	RA A23187
33	RETN	Resistin	Q9HD89	6	6	9.69e-07	15.9742	RA A23187
34	S100A4	Protein S100-A4	P26447	2	2	0.00196593	2.47031	RA A23187
35	SERPINB1	Leukocyte elastase inhibitor	P30740; O75830	14	14	0.00161748	4.48993	RA A23187
36	SH3BGRL	SH3 domain-binding glutamic acid-rich-like protein	O75368	4	4	2.13e-05	4.33247	RA A23187
37	SH3BGRL3	SH3 domain-binding glutamic acid-rich-like protein 3	Q9H299	3	3	0.00138682	4.35061	RA A23187
38	STMN1	Stathmin	P16949; Q93045	3	3	0.00675657	2.13314	RA A23187
39	SUB1	Activated RNA polymerase II transcriptional coactivator p15	P53999	2	2	0.0158074	2.21833	RA A23187
40	TMA7	Translation machinery-associated protein 7	Q9Y2S6	2	2	0.00704303	2.50857	RA A23187
41	TMSB4X	Thymosin beta-4	P62328	4	3	0.0130455	2.07763	RA A23187
42	TUBB4B	Tubulin beta-4B chain	P68371; P04350; Q3ZCM7; A6NNZ2; Q13509; Q13885; Q9BUF5	8	2	0.0356867	2.31885	RA A23187
43	VCP	Transitional endoplasmic reticulum ATPase	P55072	12	12	0.000654253	4.95655	RA A23187
44	YWHAH	14-3-3 protein eta	Q04917	5	3	0.0113439	2.39685	RA A23187
45	ACTR1A	Alpha-centractin	P61163; P42025	3	2	0.0251134	2.38745	RA PMA
46	AK2	Adenylate kinase 2, mitochondrial	P54819	5	5	0.00816373	2.76082	RA PMA
47	ANXA1	Annexin A1	P04083	25	25	0.00335832	2.12769	RA PMA
48	ANXA4	Annexin A4	P09525	7	7	0.00207035	2.71674	RA PMA
49	ANXA5	Annexin A5	P08758	4	4	0.0465646	2.29611	RA PMA
50	ANXA6	Annexin A6	P08133	23	23	7.77e-05	3.47813	RA PMA
51	ANXA7	Annexin A7	P20073	2	2	7.17e-06	34.2541	RA PMA
52	ATP6V1A	V-type proton ATPase catalytic subunit A	P38606	2	2	0.00247061	5.19787	RA PMA
53	AZU1	Azurocidin	P20160	12	12	0.0214213	2.5036	RA PMA
54	CAPN1	Calpain-1 catalytic subunit	P07384	4	4	0.00370726	4.26668	RA PMA
55	CCT5	T-complex protein 1 subunit epsilon	P48643	2	2	0.00913296	12.9599	RA PMA
56	CPNE2	Copine-2	Q96FN4	2	1	0.00752301	2.09401	RA PMA
57	CPNE3	Copine-3	O75131; O95741	17	16	0.0291709	2.19243	RA PMA
58	DOCK2	Dedicator of cytokinesis protein 2	Q92608	2	2	0.0376339	14.8702	RA PMA
59	DYSF	Dysferlin	O75923	2	2	0.0150009	3.66537	RA PMA
60	FLOT2	Flotillin-2	Q14254	3	3	0.000376959	3.26844	RA PMA
61	GCA	Grancalcin	P28676	4	4	0.00383029	2.43668	RA PMA
62	GNB1	Guanine nucleotide-binding protein G(I)/G(S)/G(T) subunit beta-1	P62873; Q9HAV0; P16520	4	4	0.000152837	2.16135	RA PMA
63	H2AFY	Core histone macro-H2A.1	O75367; Q9P0M6	4	4	0.000715902	4.55622	RA PMA
64	H3F3A	Histone H3.3	P84243	9	1	0.000199885	72.2594	RA PMA
65	HIST1H3A	Histone H3.1	P68431	9	1	0.0224061	47.0111	RA PMA
66	HIST2H3A	Histone H3.2	Q71DI3; Q16695; Q6NXT2	10	2	7.01e-05	96.5923	RA PMA
67	HNRNPU	Heterogeneous nuclear ribonucleoprotein U	Q00839	4	3	0.0489749	2.62834	RA PMA
68	HPRT1	Hypoxanthine-guanine phosphoribosyltransferase	P00492	2	1	0.00249147	229.64	RA PMA
69	MNDA	Myeloid cell nuclear differentiation antigen	P41218	22	22	0.00155679	2.77594	RA PMA
70	PRDX6	Peroxiredoxin-6	P30041	3	3	0.0209841	3.56597	RA PMA
71	PSMC3	26S protease regulatory subunit 6A	P17980	3	3	0.019266	2.57942	RA PMA
72	RAB10	Ras-related protein Rab-10	P61026	2	1	0.006219	22.6342	RA PMA
73	SEPT7	Septin-7	Q16181	2	2	0.00850011	7.0247	RA PMA
74	SFPQ	Splicing factor, proline- and glutamine-rich	P23246	2	1	0.0109845	34.9653	RA PMA
75	SPTBN1	Spectrin beta chain, non-erythrocytic 1	Q01082; O15020	5	5	0.0238526	2.35595	RA PMA
76	UBE2L3	Ubiquitin-conjugating enzyme E2 L3	P68036; P61129	4	2	0.000581169	48.3496	RA PMA
77	UGP2	UTP--glucose-1-phosphate uridylyltransferase	Q16851	6	6	0.0184417	2.00547	RA PMA
