# Supplementary material for: Caught in a Trap? Proteomic Analysis of Neutrophil Extracellular Traps in Rheumatoid Arthritis and Systemic Lupus Erythematosus
Source: Front Immunol. 2019 Mar 11;10:423. doi: 10.3389/fimmu.2019.00423 (PMC6421309; doi:10.3389/fimmu.2019.00423)
Supplement: Supplementary file 7 [file Table_7.xlsx]

## Sheet: Citrullination
Table 7A - Full list of all peptides with citrullination PTM (designated +.98) identified in RA and SLE samples (as indicated by 1)
Protein Accession	Peptide		SLE01 PMA	SLE02 PMA	SLE03 PMA	SLE04 PMA	SLE05 PMA	SLE06 PMA	RA021 PMA	RA022 PMA	RA023 PMA	RA025 PMA	RA026 PMA	SLE001 A23187	SLE002 A23187	SLE003 A23187	SLE004 A23187	SLE005 A23187	SLE006 A23187	RA021 A23187	RA022 A23187	RA023 A23187	RA024 A23187	RA025 A23187	RA026 A23187
A5A3E0|POTEF_HUMAN	K.R(+.98)GILTLK.Y	Citrullination									1	1	1			1	1
A8MXT2|MAGBH_HUMAN	K.VINR(+.98)KYK.Q	Citrullination								1								1
O00479|HMGN4_HUMAN	K.VKDEPQR(+.98)R(+.98)SAR.L	Citrullination; Citrullination				1									1		1	1				1	1
O00479|HMGN4_HUMAN	K.NR(+.98)DASTLQSQK.A	Citrullination				1									1		1					1	1	1
O14522|PTPRT_HUMAN	K.TLR(+.98)NNK.S	Citrullination							1
O15143|ARC1B_HUMAN	K.QSSQR(+.98)GLTAR.E	Citrullination				1	1			1		1	1
O15143|ARC1B_HUMAN	K.QSSQR(+.98)GLTAR(+.98)ER.F	Citrullination; Citrullination											1
O60493|SNX3_HUMAN	K.AFLR(+.98)QLPFR(+.98)GDDGIFDDNFIEER.K	Citrullination; Citrullination											1
O60879|DIAP2_HUMAN	K.R(+.98)SAGNR(+.98)AANEEETK.N	Citrullination; Citrullination													1					1
O95544|NADK_HUMAN	K.SR(+.98)SLSASPALGSTK.E	Citrullination													1
P02788|TRFL_HUMAN	K.FGR(+.98)NGSDC(+57.02)PDKFC(+57.02)LFQSETK.N	Citrullination; Carbamidomethylation; Carbamidomethylation	1	1			1	1	1	1	1	1	1	1	1										1
P02788|TRFL_HUMAN	K.SQQSSDPDPNC(+57.02)VDR(+.98)PVEGYLAVAVVR.R	Carbamidomethylation; Citrullination				1	1				1	1	1	1
P02788|TRFL_HUMAN	K.FGR(+.98)NGSDC(+57.02)PDK.F	Citrullination; Carbamidomethylation	1	1				1			1
P02788|TRFL_HUMAN	R.ESTVFEDLSDEAER(+.98)DEYELLC(+57.02)PDNTR.K	Citrullination; Carbamidomethylation										1
P04264|K2C1_HUMAN	R.GSGGGSSGGSIGGR(+.98)GSSSGGVK.S	Citrullination								1
P04406|G3P_HUMAN	K.LWR(+.98)DGR(+.98)GALQNIIPASTGAAK.A	Citrullination; Citrullination												1	1
P04406|G3P_HUMAN	K.LWR(+.98)DGR.G	Citrullination													1
P05164|PERM_HUMAN	R.AVSNEIVR(+.98)FPTDQLTPDQER.S	Citrullination	1	1	1	1		1		1							1		1		1				1
P05164|PERM_HUMAN	K.R(+.98)NGFPVALAR.A	Citrullination		1						1									1	1	1				1
P05204|HMGN2_HUMAN	K.VKDEPQR(+.98)R(+.98)SAR.L	Citrullination; Citrullination				1	1	1	1	1		1	1	1	1		1	1		1	1	1	1
P06396|GELS_HUMAN	R.YIETDPANR(+.98)DRR.T	Citrullination													1
P06396|GELS_HUMAN	K.GGTSR(+.98)EGGQTAPASTR.L	Citrullination			1	1	1		1		1		1
P07900|HS90A_HUMAN	K.AQALR(+.98)DNSTM(+15.99)GYM(+15.99)AAK.K	Citrullination; Oxidation (M); Oxidation (M)													1
P08246|ELNE_HUMAN	R.QAGVC(+57.02)FGDSGSPLVC(+57.02)NGLIHGIASFVR(+.98).G	Carbamidomethylation; Carbamidomethylation; Citrullination								1
P08311|CATG_HUMAN	R.R(+.98)ENTQQHITAR.R	Citrullination			1
P08311|CATG_HUMAN	R.GTDTLR(+.98)EVQLR.V	Citrullination											1
P08670|VIME_HUMAN	K.TVETR(+.98)DGQVINETSQHHDDLE	Citrullination				1				1		1	1	1	1	1	1	1	1	1	1	1	1	1	1
P08670|VIME_HUMAN	K.SR(+.98)LGDLYEEEMR.E	Citrullination				1	1						1	1	1	1	1	1	1	1		1	1	1	1
P08670|VIME_HUMAN	K.FADLSEAANR(+.98)NNDALR(+.98)QAK.Q	Citrullination; Citrullination												1	1	1	1	1	1	1		1		1	1
P08670|VIME_HUMAN	K.NTR(+.98)TNEKVELQELNDR.F	Citrullination				1	1			1		1	1	1	1		1				1	1	1		1
P08670|VIME_HUMAN	K.SR(+.98)LGDLYEEEM(+15.99)R.E	Citrullination; Oxidation (M)												1	1		1	1		1					1
P08670|VIME_HUMAN	K.FADLSEAANR(+.98)NNDALR.Q	Citrullination												1	1		1	1
P08670|VIME_HUMAN	K.VELQELNDR(+.98)FANYIDK.V	Citrullination												1	1					1					1
P08670|VIME_HUMAN	K.SR(+.98)LGDLYEEEM(+15.99)RELR.R	Citrullination; Oxidation (M)								1					1
P09429|HMGB1_HUMAN	K.DIAAYR(+.98)AK.G	Citrullination								1			1	1			1	1	1	1	1			1	1
P09429|HMGB1_HUMAN	K.M(+15.99)SSYAFFVQTC(+57.02)R(+.98)EEHK.K	Oxidation (M); Carbamidomethylation; Citrullination												1	1	1									1
P09429|HMGB1_HUMAN	K.ADKAR(+.98)YER(+.98)EM(+15.99)K.T	Citrullination; Citrullination; Oxidation (M)												1	1			1							1
P09429|HMGB1_HUMAN	K.M(+15.99)SSYAFFVQTC(+57.02)R(+.98)EEHKK.K	Oxidation (M); Carbamidomethylation; Citrullination													1										1
P09651|ROA1_HUMAN	R.AVSR(+.98)EDSQR(+.98)PGAHLTVK.K	Citrullination; Citrullination													1										1
P09651|ROA1_HUMAN	R.AVSR(+.98)EDSQRPGAHLTVK.K	Citrullination								1			1
P0CG38|POTEI_HUMAN	K.R(+.98)GILTLK.Y	Citrullination																							1
P0CG39|POTEJ_HUMAN	K.R(+.98)GILTLK.Y	Citrullination				1	1						1	1		1		1	1			1	1	1
P10244|MYBB_HUMAN	K.R(+.98)EDQEGSPPETSLPYK.W	Citrullination																			1
P10412|H14_HUMAN	K.ER(+.98)SGVSLAALK.K	Citrullination				1	1						1	1	1	1	1	1	1	1	1	1	1	1
P10412|H14_HUMAN	K.ER(+.98)SGVSLAALKK.A	Citrullination													1					1
P13639|EF2_HUMAN	R.AGETR(+.98)FTDTR(+.98)KDEQER.C	Citrullination; Citrullination																		1
P13645|K1C10_HUMAN	R.QSVEADINGLR(+.98)R.V	Citrullination			1				1	1
P13645|K1C10_HUMAN	K.HYSSSR(+.98)SGGGGGGGGC(+57.02)GGGGGVSSLR.I	Citrullination; Carbamidomethylation								1
P13646|K1C13_HUMAN	R.QSVEADINGLR(+.98)R.V	Citrullination							1	1
P14136|GFAP_HUMAN	K.TVEMR(+.98)DGEVIK.E	Citrullination														1							1
P14317|HCLS1_HUMAN	K.YGVER(+.98)DR(+.98)ADK.S	Citrullination; Citrullination												1	1			1		1
P14317|HCLS1_HUMAN	K.GETEKHESQR(+.98)DYAK.G	Citrullination				1				1			1	1			1								1
P14317|HCLS1_HUMAN	R.FGVER(+.98)DR(+.98)M(+15.99)DK.S	Citrullination; Citrullination; Oxidation (M)								1	1		1		1			1
P14317|HCLS1_HUMAN	K.DYSR(+.98)GFGGR(+.98)YGVEK.D	Citrullination; Citrullination												1				1
P14317|HCLS1_HUMAN	K.DYSRGFGGR(+.98)YGVEK.D	Citrullination													1					1
P14317|HCLS1_HUMAN	K.TTPIEAASSGTR(+.98)GLK.A	Citrullination													1
P14598|NCF1_HUMAN	K.SGQDVSQAQR(+.98)QIK.R	Citrullination													1
P14598|NCF1_HUMAN	K.WFDGQR(+.98)AAENR.Q	Citrullination													1
P15311|EZRI_HUMAN	K.QLER(+.98)QQLETEK.K	Citrullination													1
P16401|H15_HUMAN	K.ER(+.98)NGLSLAALK.K	Citrullination	1			1	1						1	1	1		1	1	1	1	1	1			1
P16402|H13_HUMAN	K.ER(+.98)SGVSLAALK.K	Citrullination				1	1						1	1	1		1	1	1	1	1	1		1	1
P16402|H13_HUMAN	K.AGAAKPR(+.98)KPAGAAK.K	Citrullination											1		1					1	1				1
P16402|H13_HUMAN	K.ER(+.98)SGVSLAALKK.A	Citrullination													1					1
P16403|H12_HUMAN	K.ER(+.98)SGVSLAALK.K	Citrullination																						1	1
P16949|STMN1_HUMAN	K.KLEAAEER(+.98)R.K	Citrullination												1	1
P16949|STMN1_HUMAN	K.M(+15.99)EANKENR(+.98)EAQM(+15.99)AAK.L	Oxidation (M); Citrullination; Oxidation (M)												1
P17096|HMGA1_HUMAN	K.TTTTPGR(+.98)KPR(+.98)GR(+.98)PK.K	Citrullination; Citrullination; Citrullination												1	1						1				1
P19113|DCHS_HUMAN	R.DDILR(+.98)DWNLIR.D	Citrullination	1	1				1
P19878|NCF2_HUMAN	K.APGR(+.98)PQLSPGQK.Q	Citrullination													1
P20160|CAP7_HUMAN	R.R(+.98)GGIC(+57.02)NGDGGTPLVC(+57.02)EGLAHGVASFSLGPC(+57.02)GR.G	Citrullination; Carbamidomethylation; Carbamidomethylation; Carbamidomethylation		1				1	1	1
P20700|LMNB1_HUMAN	K.LLEGEEER(+.98)LK.L	Citrullination													1
P20810|ICAL_HUMAN	K.AVSR(+.98)SAEQQPSEK.S	Citrullination											1	1	1		1
P20810|ICAL_HUMAN	K.KAVSR(+.98)SAEQQPSEK.S	Citrullination											1		1
P22626|ROA2_HUMAN	K.R(+.98)GFGFVTFDDHDPVDK.I	Citrullination											1		1					1					1
P22626|ROA2_HUMAN	R.AVAR(+.98)EESGKPGAHVTVK.K	Citrullination													1
P23497|SP100_HUMAN	K.DIAAYR(+.98)AK.G	Citrullination												1		1		1			1	1	1	1	1
P26038|MOES_HUMAN	K.QM(+15.99)ER(+.98)AM(+15.99)LENEK.K	Oxidation (M); Citrullination; Oxidation (M)												1	1	1	1	1	1	1					1
P26038|MOES_HUMAN	K.EALLQASR(+.98)DQK.K	Citrullination													1			1							1
P26038|MOES_HUMAN	R.ALELEQER(+.98)K.R	Citrullination													1					1					1
P26038|MOES_HUMAN	K.DR(+.98)SEEERTTEAEKNER.V	Citrullination				1	1					1		1
P26038|MOES_HUMAN	K.QM(+15.99)ER(+.98)AM(+15.99)LENEKK.K	Oxidation (M); Citrullination; Oxidation (M)													1
P26038|MOES_HUMAN	K.ERQEAEEAKEALLQASR(+.98)DQK.K	Citrullination													1
P26038|MOES_HUMAN	K.AQM(+15.99)VQEDLEKTR(+.98)AELK.T	Oxidation (M); Citrullination													1
P26038|MOES_HUMAN	K.QM(+15.99)ER(+.98)AMLENEK.K	Oxidation (M); Citrullination													1
P26038|MOES_HUMAN	R.QEAEEAKEALLQASR(+.98)DQK.K	Citrullination													1
P26038|MOES_HUMAN	K.ER(+.98)QEAEEAKEALLQASR(+.98)DQK.K	Citrullination; Citrullination													1
P26038|MOES_HUMAN	K.QMER(+.98)AM(+15.99)LENEK.K	Citrullination; Oxidation (M)													1
P26447|S10A4_HUMAN	K.R(+.98)TDEAAFQK.L	Citrullination												1	1		1			1
P26583|HMGB2_HUMAN	K.DIAAYR(+.98)AK.G	Citrullination				1				1			1	1		1	1	1	1	1	1	1	1	1	1
P26583|HMGB2_HUMAN	K.SDKAR(+.98)YDR(+.98)EM(+15.99)K.N	Citrullination; Citrullination; Oxidation (M)				1				1			1		1	1	1			1	1	1	1	1
P26583|HMGB2_HUMAN	K.AR(+.98)YDR(+.98)EMK.N	Citrullination; Citrullination												1	1			1
P26583|HMGB2_HUMAN	K.M(+15.99)SSYAFFVQTC(+57.02)R(+.98)EEHK.K	Oxidation (M); Carbamidomethylation; Citrullination												1	1										1
P26583|HMGB2_HUMAN	K.M(+15.99)SSYAFFVQTC(+57.02)R(+.98)EEHKK.K	Oxidation (M); Carbamidomethylation; Citrullination													1										1
P26599|PTBP1_HUMAN	K.GDSR(+.98)SAGVPSR.V	Citrullination												1			1
P27695|APEX1_HUMAN	K.KGAVAEDGDELR(+.98)TEPEAK.K	Citrullination													1
P27695|APEX1_HUMAN	K.GAVAEDGDELR(+.98)TEPEAK.K	Citrullination													1
P29350|PTN6_HUMAN	R.TLQVSPLDNGDLIR(+.98).E	Citrullination														1
P29401|TKT_HUMAN	R.TSR(+.98)PENAIIYNNNEDFQVGQAK.V	Citrullination		1			1		1	1		1	1	1											1
P31146|COR1A_HUMAN	R.R(+.98)AAPEASGTPSSDAVSR.L	Citrullination	1		1	1	1		1	1	1	1	1	1	1	1	1	1	1	1	1	1	1	1	1
P31146|COR1A_HUMAN	R.R(+.98)R(+.98)AAPEASGTPSSDAVSR.L	Citrullination; Citrullination			1	1				1		1	1	1	1		1	1		1				1	1
P31146|COR1A_HUMAN	R.R(+.98)AAPEASGTPSSDAVSRLEEEMR.K	Citrullination					1							1	1						1				1
P31146|COR1A_HUMAN	R.VNR(+.98)GLDTGR.R	Citrullination						1						1			1					1
P31146|COR1A_HUMAN	K.SR(+.98)ELR(+.98)VNR(+.98)GLDTGR.R	Citrullination; Citrullination; Citrullination												1	1					1
P31146|COR1A_HUMAN	R.ELR(+.98)VNR(+.98)GLDTGR(+.98)R.R	Citrullination; Citrullination; Citrullination													1
P31146|COR1A_HUMAN	R.ELR(+.98)VNR(+.98)GLDTGR.R	Citrullination; Citrullination													1
P33241|LSP1_HUMAN	K.SR(+.98)WETGEVQAQSAAK.T	Citrullination				1							1	1	1	1	1	1	1	1		1	1	1	1
P33241|LSP1_HUMAN	K.LIDR(+.98)TESLNR(+.98)SIEK.S	Citrullination; Citrullination												1		1	1	1		1			1	1
P33241|LSP1_HUMAN	K.IDQWLEQYTQAIETAGR(+.98)TPK.L	Citrullination												1	1										1
P33241|LSP1_HUMAN	R.TESLNR(+.98)SIEK.S	Citrullination																1
P35579|MYH9_HUMAN	R.R(+.98)NAEQYKDQADK.A	Citrullination												1	1	1	1	1	1	1				1	1
P35579|MYH9_HUMAN	K.VGR(+.98)DYVQK.A	Citrullination												1	1	1	1	1	1	1				1	1
P35579|MYH9_HUMAN	R.R(+.98)GDLPFVVPR.R	Citrullination	1			1	1			1		1	1	1	1							1
P35579|MYH9_HUMAN	K.LR(+.98)R(+.98)GDLPFVVPR.R	Citrullination; Citrullination				1							1	1								1
P35579|MYH9_HUMAN	R.ELEDATETADAM(+15.99)NR(+.98)EVSSLK.N	Oxidation (M); Citrullination													1
P35579|MYH9_HUMAN	K.IAQLEEQLDNETKER(+.98)QAAC(+57.02)K.Q	Citrullination; Carbamidomethylation													1
P35579|MYH9_HUMAN	R.QLEEAEEEAQR(+.98)ANASR(+.98)R(+.98)K.L	Citrullination; Citrullination; Citrullination															1
P35579|MYH9_HUMAN	K.VGR(+.98)DYVQK.A	Citrullination
P35579|MYH9_HUMAN	R.DLQGR(+.98)DEQSEEKKK.Q	Citrullination								1			1
P35580|MYH10_HUMAN	K.VGR(+.98)DYVQK.A	Citrullination												1	1	1	1	1	1	1				1	1
P35908|K22E_HUMAN	K.HSSGGGSR(+.98)GGSSSGGGYGSGGGGSSSVK.G	Citrullination								1							1					1
P35908|K22E_HUMAN	R.QSGSR(+.98)GGSGGGGSISGGGYGSGGGSGGR.Y	Citrullination								1
P36871|PGM1_HUMAN	K.DLEALMFDR(+.98)SFVGK.Q	Citrullination					1						1	1	1
P37802|TAGL2_HUMAN	K.ENPR(+.98)NFSDNQLQEGK.N	Citrullination													1	1				1			1
P40121|CAPG_HUMAN	K.SNILER(+.98)NKAR.D	Citrullination						1
P41218|MNDA_HUMAN	K.INQEEVGLAAPAPTAR(+.98)NK.L	Citrullination				1						1	1	1	1	1	1	1	1	1	1	1	1	1	1
P41218|MNDA_HUMAN	K.LTSEAR(+.98)GR(+.98)IPVAQK.R	Citrullination; Citrullination				1					1		1	1	1	1	1	1	1	1	1	1	1	1	1
P41218|MNDA_HUMAN	R.R(+.98)NVPQNDPVTVVVLK.A	Citrullination	1	1	1	1	1	1	1	1	1	1	1			1	1	1	1		1	1		1	1
P41218|MNDA_HUMAN	K.M(+15.99)QEEYNR(+.98)IK.I	Oxidation (M); Citrullination													1	1	1	1	1	1				1
P41218|MNDA_HUMAN	K.KINQEEVGLAAPAPTAR(+.98)NK.L	Citrullination													1
P46939|UTRO_HUMAN	K.WDR(+.98)INR(+.98)MYSDR(+.98)K.G	Citrullination; Citrullination; Citrullination										1		1
P50552|VASP_HUMAN	K.NSTTLPR(+.98)M(+15.99)K.S	Citrullination; Oxidation (M)												1	1	1		1	1
P51858|HDGF_HUMAN	K.R(+.98)R(+.98)AGDLLEDSPK.R	Citrullination; Citrullination													1
P53999|TCP4_HUMAN	K.TGETSR(+.98)ALSSSK.Q	Citrullination				1	1							1		1		1	1	1		1	1	1
P55196|AFAD_HUMAN	K.LPGDDRLMKNR(+.98)ADHR(+.98).S	Citrullination; Citrullination																	1
P60709|ACTB_HUMAN	K.R(+.98)GILTLK.Y	Citrullination				1	1	1		1	1	1	1		1	1	1	1	1	1	1	1	1	1	1
P60709|ACTB_HUMAN	K.DLYANTVLSGGTTM(+15.99)YPGIADR(+.98)M(+15.99)QK.E	Oxidation (M); Citrullination; Oxidation (M)				1	1			1		1	1
P60709|ACTB_HUMAN	K.SYELPDGQVITIGNER(+.98)FR.C	Citrullination				1
P61158|ARP3_HUMAN	K.VGDQAQR(+.98)R(+.98)VMK.G	Citrullination; Citrullination													1					1
P62736|ACTA_HUMAN	K.R(+.98)GILTLK.Y	Citrullination															1	1	1	1		1	1	1
P63261|ACTG_HUMAN	K.R(+.98)GILTLK.Y	Citrullination				1		1		1	1	1	1	1	1						1		1	1	1
P63261|ACTG_HUMAN	K.DLYANTVLSGGTTM(+15.99)YPGIADR(+.98)M(+15.99)QK.E	Oxidation (M); Citrullination; Oxidation (M)				1				1			1
P63261|ACTG_HUMAN	K.SYELPDGQVITIGNER(+.98)FR.C	Citrullination				1
P63267|ACTH_HUMAN	K.R(+.98)GILTLK.Y	Citrullination															1	1	1	1		1	1	1
P63313|TYB10_HUMAN	K.ETIEQEKR(+.98)SEIS	Citrullination													1
P68032|ACTC_HUMAN	K.R(+.98)GILTLK.Y	Citrullination				1	1	1		1	1		1	1	1	1	1	1	1	1	1	1	1	1	1
P68032|ACTC_HUMAN	K.SYELPDGQVITIGNER(+.98)FR.C	Citrullination				1
P68133|ACTS_HUMAN	K.R(+.98)GILTLK.Y	Citrullination				1	1			1		1		1	1	1	1	1	1	1	1	1	1	1	1
P68133|ACTS_HUMAN	K.SYELPDGQVITIGNER(+.98)FR.C	Citrullination				1
Q00839|HNRPU_HUMAN	K.AEGGGGGGR(+.98)PGAPAAGDGK.T	Citrullination													1					1
Q00839|HNRPU_HUMAN	K.KAEGGGGGGR(+.98)PGAPAAGDGK.T	Citrullination													1
Q03252|LMNB2_HUMAN	K.LLEGEEER(+.98)LK.L	Citrullination													1
Q05513|KPCZ_HUMAN	K.LLVHKRC(+57.02)HGLVPLTC(+57.02)R(+.98)K.H	Carbamidomethylation; Carbamidomethylation; Citrullination				1	1				1	1
Q13023|AKAP6_HUMAN	K.R(+.98)TLDLLNR.L	Citrullination							1
Q13045|FLII_HUMAN	K.KQEESADAR(+.98)APSGK.V	Citrullination												1	1
Q13045|FLII_HUMAN	K.QEESADAR(+.98)APSGK.V	Citrullination													1
Q14739|LBR_HUMAN	K.SAR(+.98)R(+.98)SASASHQADIK.E	Citrullination; Citrullination											1	1	1	1	1	1	1	1	1	1	1	1
Q14739|LBR_HUMAN	R.R(+.98)SASASHQADIK.E	Citrullination	1			1	1		1	1	1	1	1	1	1		1				1	1			1
Q14739|LBR_HUMAN	K.FADGEVVR(+.98)GR.W	Citrullination																						1
Q14847|LASP1_HUMAN	K.SR(+.98)M(+15.99)GPSGGEGM(+15.99)EPER.R	Citrullination; Oxidation (M); Oxidation (M)											1	1			1								1
Q14847|LASP1_HUMAN	K.GFSVVADTPELQR(+.98)IK.K	Citrullination													1			1						1
Q14847|LASP1_HUMAN	K.QQSELQSQVR(+.98)YKEEFEK.N	Citrullination													1
Q14847|LASP1_HUMAN	K.SR(+.98)M(+15.99)GPSGGEGM(+15.99)EPERR.D	Citrullination; Oxidation (M); Oxidation (M)											1
Q16181|SEPT7_HUMAN	R.ILEQQNSSR(+.98)TLEK.N	Citrullination													1
Q16695|H31T_HUMAN	K.VAR(+.98)KSAPATGGVK.K	Citrullination	1	1	1	1	1	1	1	1	1	1	1	1	1	1	1	1	1	1	1	1	1	1	1
Q16695|H31T_HUMAN	R.YR(+.98)PGTVALR.E	Citrullination													1
Q16695|H31T_HUMAN	R.YRPGTVALR(+.98)EIR.R	Citrullination													1
Q32P51|RA1L2_HUMAN	R.AVSR(+.98)EDSQR(+.98)PGAHLTVK.K	Citrullination; Citrullination																							1
Q4FZB7|SV421_HUMAN	K.LTHINNSR(+.98).V	Citrullination															1
Q5FYA8|ARSH_HUMAN	K.KM(+15.99)EAAIR(+.98)EHR.R	Oxidation (M); Citrullination																	1
Q5SSJ5|HP1B3_HUMAN	K.NR(+.98)SSAVDPEPQVK.L	Citrullination														1		1						1
Q5SSJ5|HP1B3_HUMAN	K.TR(+.98)PSSTVIK.K	Citrullination													1
Q5SSJ5|HP1B3_HUMAN	R.TVNSTR(+.98)ETPPK.S	Citrullination																							1
Q5TZA2|CROCC_HUMAN	R.R(+.98)QLQEEQASYR.R	Citrullination																			1
Q6F5E8|LR16C_HUMAN	R.LSLAQTGLTPR(+.98)GM(+15.99)R.A	Citrullination; Oxidation (M)						1	1
Q6NXT2|H3C_HUMAN	R.YR(+.98)PGTVALR.E	Citrullination													1
Q6NXT2|H3C_HUMAN	R.YRPGTVALR(+.98)EIR.R	Citrullination													1
Q6S8J3|POTEE_HUMAN	K.R(+.98)GILTLK.Y	Citrullination				1	1	1			1	1	1	1	1	1	1	1	1	1		1	1	1	1
Q6S8J3|POTEE_HUMAN	K.SYELPDGQVITIGNER(+.98)FR.C	Citrullination				1
Q71DI3|H32_HUMAN	R.YR(+.98)PGTVALR.E	Citrullination													1
Q71DI3|H32_HUMAN	R.YRPGTVALR(+.98)EIR.R	Citrullination													1
Q7Z406|MYH14_HUMAN	K.VGR(+.98)DYVQK.A	Citrullination												1	1	1	1	1	1	1				1	1
Q7Z406|MYH14_HUMAN	R.EVGELQGR(+.98)VAQLEEERAR.L	Citrullination								1			1
Q7Z4N2|TRPM1_HUMAN	R.VTSER(+.98)VENMSMR.L	Citrullination								1
Q7Z591|AKNA_HUMAN	R.QAHSLR(+.98)GSC(+57.02)LF	Citrullination; Carbamidomethylation			1							1	1		1										1
Q86UX7|URP2_HUMAN	R.AR(+.98)GEELDEDLFLQLTGGHEAF	Citrullination											1
Q86V81|THOC4_HUMAN	K.AAVHYDR(+.98)SGR.S	Citrullination													1		1	1		1		1			1
Q8IWK6|AGRA3_HUMAN	K.FGR(+.98)FTK.E	Citrullination				1			1
Q8TF72|SHRM3_HUMAN	R.SSPATADKR(+.98).Q	Citrullination																1	1
Q8WTR2|DUS19_HUMAN	R.KQC(+57.02)TR(+.98)VTTLTGK.K	Carbamidomethylation; Citrullination												1
Q8WWZ7|ABCA5_HUMAN	R.TQEDR(+.98)VVF	Citrullination	1											1
Q92522|H1X_HUMAN	K.LEGGGER(+.98)R(+.98)GAPAAATAPAPTAHK.A	Citrullination; Citrullination													1
Q92522|H1X_HUMAN	K.KPAR(+.98)GQKPEQR(+.98)SHK.K	Citrullination; Citrullination													1
Q92576|PHF3_HUMAN	R.LSHGDR(+.98)GTDGK.A	Citrullination	1	1	1	1	1	1	1			1		1
Q92736|RYR2_HUMAN	R.WGQPFR(+.98)LR.H	Citrullination						1		1
Q93045|STMN2_HUMAN	K.KLEAAEER(+.98)R.K	Citrullination												1	1
Q96A08|H2B1A_HUMAN	K.R(+.98)S(+79.97)TISSREIQTAVR.L	Citrullination; Phosphorylation													1			1				1	1	1
Q96A08|H2B1A_HUMAN	K.RSTISS(+79.97)R(+.98)EIQTAVR.L	Phosphorylation; Citrullination				1				1							1
Q99439|CNN2_HUMAN	K.YSEKQER(+.98)NFDDATM(+15.99)K.A	Citrullination; Oxidation (M)													1										1
Q99439|CNN2_HUMAN	K.QER(+.98)NFDDATM(+15.99)K.A	Citrullination; Oxidation (M)													1										1
Q9H299|SH3L3_HUMAN	R.VYSTSVTGSR(+.98)EIK.S	Citrullination															1		1					1	1
Q9H4G0|E41L1_HUMAN	R.R(+.98)LPSSPASPSPK.G	Citrullination						1
Q9HC10|OTOF_HUMAN	K.TEKSYPER(+.98)RLR.G	Citrullination						1
Q9HCF6|TRPM3_HUMAN	R.VTSER(+.98)VENMSMR.L	Citrullination								1
Q9NRB3|CHSTC_HUMAN	K.FAVPM(+15.99)LR(+.98)LYANHTSLPASAREAFR.A	Oxidation (M); Citrullination																			1
Q9NWB1|RFOX1_HUMAN	M(+15.99)NC(+57.02)ER(+.98)EQLR.G	Oxidation (M); Carbamidomethylation; Citrullination																				1
Q9NZU7|CABP1_HUMAN	R.SLR(+.98)PEEIEELREAFREFDK.D	Citrullination														1
Q9UJU6|DBNL_HUMAN	K.LR(+.98)SPFLQK.Q	Citrullination													1			1						1	1
Q9UJU6|DBNL_HUMAN	K.ER(+.98)AM(+15.99)STTSISSPQPGK.L	Citrullination; Oxidation (M)													1
Q9Y490|TLN1_HUMAN	K.LAQIR(+.98)QQQYK.F	Citrullination													1
Q9Y4G6|TLN2_HUMAN	K.LAQIR(+.98)QQQYK.F	Citrullination													1

## Sheet: Methylation
Table 7B - Full list of all peptides with methylation or dimethylation PTM (designated +14.02 and +28.03 respectively) identified in RA and SLE samples (as indicated by 1)
Protein Accession	Peptide	PTM	SLE01 PMA	SLE02 PMA	SLE03 PMA	SLE04 PMA	SLE05 PMA	SLE06 PMA	RA021 PMA	RA022 PMA	RA023 PMA	RA025 PMA	RA026 PMA	SLE001 A23187	SLE002 A23187	SLE003 A23187	SLE004 A23187	SLE005 A23187	SLE006 A23187	RA021 A23187	RA022 A23187	RA023 A23187	RA024 A23187	RA025 A23187	RA026 A23187
B9A064|IGLL5_HUMAN	K.VT(+14.02)VLGQPK.A	Methylation(others)	1	1	1	1	1	1	1	1	1	1	1	1	1	1	1	1	1	1	1	1	1	1	1
O43707|ACTN4_HUMAN	R.KAGTQIENID(+14.02)EDFR.D	Methylation(others)		1
O43707|ACTN4_HUMAN	R.KAGTQIENID(+14.02)EDFRDGLK.L	Methylation(others)		1
O60234|GMFG_HUMAN	M.S(+14.02)(+14.02)DS(+14.02)LVVC(+57.02)EVDPELTEK.L	Methylation(Protein N-term); Methylation(others); Carbamidomethylation			1
O60234|GMFG_HUMAN	MSDSLVVC(+14.02)EVDPE(+14.02)LTEKLRK.F	Methylation(others)								1
O60814|H2B1K_HUMAN	K.QVHPDTGISSK(+42.01)AMGIMN(+28.03)S(+14.02)FVNDIFER(+28.03)IAGEASR.L	Acetylation (K); Dimethylation(NP); Methylation(others); Dimethylation(KR)						1
O60814|H2B1K_HUMAN	K.QVHPDTGISSK(+42.01)AMGIMNSFVND(+14.02)IFER(+28.03)IAGEASR(+14.02)(+14.02).L	Acetylation (K); Methylation(others); Dimethylation(KR); Methylation(C-term); Methylation(KR)									1
P00338|LDHA_HUMAN	R.VIGS(+14.02)GC(+14.02)N(+28.03)LDSAR.F	Methylation(others); Dimethylation(NP)								1
P00450|CERU_HUMAN	K.M(+15.99)YYSAVD(+14.02)PTK.D	Oxidation (M); Methylation(others)																			1				1
P00450|CERU_HUMAN	K.MYYSAVD(+14.02)PTK.D	Methylation(others)	1	1	1	1		1	1			1
P00450|CERU_HUMAN	R.SGAGTEDSAC(+57.02)IPWAYYSTVDQVKD(+14.02)LYS(+14.02)GLIGPLIVC(+14.02)R(+.98)(+14.02).R	Carbamidomethylation; Methylation(others); Citrullination; Methylation(C-term)							1
P01024|CO3_HUMAN	K.DSITTWE(+14.02)ILAVSM(+15.99)SDK(+79.97)K.G	Methylation(others); Oxidation (M); Phosphorylation (K)																		1
P01598|KV106_HUMAN	K.ASS(+14.02)LESGVPSR.F	Methylation(others)																		1
P01620|KV302_HUMAN	EIVLTQSPGT(+14.02)LSLSPGER.A	Methylation(others)							1		1									1
P01620|KV302_HUMAN	R.FSGSGSGTDFTLTIS(+14.02)R.L	Methylation(others)							1
P01620|KV302_HUMAN	R.LLIYGASS(+14.02)R.A	Methylation(others)						1	1							1			1
P01622|KV304_HUMAN	EIVLTQSPGT(+14.02)LSLSPGER.A	Methylation(others)									1
P01623|KV305_HUMAN	EIVLTQSPGT(+14.02)LSLSPGER.A	Methylation(others)							1		1									1
P01623|KV305_HUMAN	R.FSGSGSGTDFTLTIS(+14.02)R.L	Methylation(others)							1
P01623|KV305_HUMAN	R.LLIYGASS(+14.02)R.A	Methylation(others)						1	1							1			1
P01701|LV103_HUMAN	K.RPSGIPD(+14.02)R.I	Methylation(others)							1
P01702|LV104_HUMAN	K.RPSGIPD(+14.02)R.F	Methylation(others)							1
P01765|HV304_HUMAN	R.AEDT(+14.02)AVYYC(+57.02)AK.G	Methylation(others); Carbamidomethylation							1
P01766|HV305_HUMAN	R.AE(+14.02)D(+14.02)TAVYYC(+57.02)AR.S	Methylation(others); Carbamidomethylation							1
P01766|HV305_HUMAN	R.AEDTAVYYC(+57.02)AR(+14.02).S	Carbamidomethylation; Methylation(KR)							1
P01780|HV319_HUMAN	D(+14.02)VQLVESGGGLVKPGGSLR.L	Methylation(others)							1
P01834|IGKC_HUMAN	K.VYAC(+57.02)E(+14.02)VTHQGLSSPVTK.S	Carbamidomethylation; Methylation(others)	1	1	1	1	1	1	1	1	1	1	1	1					1	1	1	1	1		1
P01861|IGHG4_HUMAN	K.TTPPVLDSDGSFFLYS(+14.02)R(+.98)(+14.02).L	Methylation(others); Citrullination; Methylation(C-term)							1
P01871|IGHM_HUMAN	K.ESDWLGQS(+14.02)M(+15.99)FTC(+57.02)R.V	Methylation(others); Oxidation (M); Carbamidomethylation			1		1		1		1									1		1	1
P02533|K1C14_HUMAN	K.SEIS(+14.02)ELR.R	Methylation(others)								1							1
P02533|K1C14_HUMAN	K.TIEDLR(+.98)NKILT(+14.02)ATVD(+14.02)NANVLLQIDNAR.L	Citrullination; Methylation(others)								1
P02533|K1C14_HUMAN	R.ADLEM(+15.99)QIE(+14.02)SLKEELAYLKK.N	Oxidation (M); Methylation(others)								1
P02749|APOH_HUMAN	K.EHS(+14.02)SLAFWK.T	Methylation(others)	1			1	1				1						1						1
P02765|FETUA_HUMAN	R.Q(+42.01)PNC(+14.02)DDPETEEAALVAIDYINQNLPWGYK.H	Acetylation (N-term); Methylation(others)		1
P02768|ALBU_HUMAN	K.KQTALVELVK(+14.02).H	Methylation(KR)						1
P02768|ALBU_HUMAN	K.LVNEVT(+14.02)EFAK.T	Methylation(others)						1												1			1
P02768|ALBU_HUMAN	K.LVNE(+14.02)VTEFAK.T	Methylation(others)							1
P02768|ALBU_HUMAN	K.QTALVELVK(+14.02).H	Methylation(KR)						1
P02768|ALBU_HUMAN	K.QTALVE(+14.02)LVK.H	Methylation(others)							1								1			1			1
P02768|ALBU_HUMAN	K.VHTEC(+14.02)C(+14.02)HGD(+14.02)LLEC(+57.02)ADDRADLAK.Y	Methylation(others); Carbamidomethylation						1
P02787|TRFE_HUMAN	R.W(+42.01)C(+14.02)AVSEHEATK.C	Acetylation (N-term); Methylation(others)																			1
P02788|TRFL_HUMAN	K.C(+42.01)(+14.02)NQWSGLSEGSVTC(+57.02)S(+14.02)SASTTED(+14.02)C(+14.02)IALVLKGEADAMSLDGGYVYTAGK.C	Acetylation (N-term); Methylation(others); Carbamidomethylation				1
P02788|TRFL_HUMAN	K.C(+42.01)(+14.02)NQWSGLSEGSVTC(+57.02)SSASTTEDC(+57.02)IALVLKGEADAMSLDGGYVYTAGK.C	Acetylation (N-term); Methylation(others); Carbamidomethylation		1							1	1
P02788|TRFL_HUMAN	K.C(+42.01)(+14.02)STSPLLEAC(+57.02)EFLR.K	Acetylation (N-term); Methylation(others); Carbamidomethylation									1
P02788|TRFL_HUMAN	K.C(+57.02)NQWSGLSEGSVTC(+14.02)SSASTTEDC(+57.02)IALVLK(+42.01)GEADAM(+15.99)SLDGGYVYTAGK(+42.01).C	Carbamidomethylation; Methylation(others); Acetylation (K); Oxidation (M)		1				1
P02788|TRFL_HUMAN	K.C(+57.02)NQWSGLSEGSVTC(+14.02)SSAST(+14.02)TEDC(+57.02)IALVLK(+14.02)GEADAM(+15.99)SLDGGYVYTAGK.C	Carbamidomethylation; Methylation(others); Methylation(KR); Oxidation (M)									1
P02788|TRFL_HUMAN	K.C(+57.02)NQWSGLSEGSVTC(+14.02)SSASTTEDC(+57.02)IALVLK(+28.03)GEADAM(+15.99)SLDGGYVYTAGK(+42.01)(+14.02).C	Carbamidomethylation; Methylation(others); Dimethylation(KR); Oxidation (M); Acetylation (K); Methylation(C-term)									1
P02788|TRFL_HUMAN	K.C(+57.02)NQWSGLSEGSVTC(+14.02)SSASTTEDC(+57.02)IALVLK(+42.01)GEADAM(+15.99)SLDGGYVYTAGK(+14.02)(+28.03).C	Carbamidomethylation; Methylation(others); Acetylation (K); Oxidation (M); Methylation(C-term); Dimethylation(KR)										1	1
P02788|TRFL_HUMAN	K.C(+57.02)NQWSGLSEGSVTC(+57.02)SSAS(+14.02)T(+14.02)TE(+14.02)DC(+14.02)IALVLKGEADAMSLDGGYVYTAGK.C	Carbamidomethylation; Methylation(others)		1
P02788|TRFL_HUMAN	K.C(+57.02)NQWSGLSEGSVTC(+57.02)SSAST(+14.02)TEDC(+57.02)IALVLK(+42.01)GEADAMSLDGGYVYTAGK.C	Carbamidomethylation; Methylation(others); Acetylation (K)		1
P02788|TRFL_HUMAN	K.C(+57.02)NQWSGLSEGSVTC(+57.02)SSASTTEDC(+57.02)IALVLK(+28.03)GEAD(+14.02)AM(+15.99)SLDGGYVYTAGK.C	Carbamidomethylation; Dimethylation(KR); Methylation(others); Oxidation (M)		1
P02788|TRFL_HUMAN	K.D(+42.01)(+79.97)LK(+14.02)LADFALLC(+57.02)LDGK.R	Acetylation (N-term); Phosphorylation (D); Methylation(KR); Carbamidomethylation										1
P02788|TRFL_HUMAN	K.FDEYFSQSC(+14.02)APGSDPR(+28.03)SNLC(+57.02)ALC(+57.02)IGDEQGENK.C	Methylation(others); Dimethylation(KR); Carbamidomethylation						1
P02788|TRFL_HUMAN	K.LADFALLC(+57.02)LDGK(+42.01)R(+14.02)(+14.02).K	Carbamidomethylation; Acetylation (K); Methylation(C-term); Methylation(KR)
P02788|TRFL_HUMAN	K.SQQS(+14.02)S(+14.02)DPDPN(+28.03)C(+57.02)VDR(+.98)PVEGYLAVAVVR.R	Methylation(others); Dimethylation(NP); Carbamidomethylation; Citrullination		1								1
P02788|TRFL_HUMAN	K.SQQSSDPDPN(+28.03)C(+14.02)VD(+14.02)R(+.98)PVEGYLAVAVVR.R	Dimethylation(NP); Methylation(others); Citrullination								1	1
P02788|TRFL_HUMAN	K.SQQSSDPDPN(+28.03)C(+14.02)VDR(+.98)PVEGYLAVAVVR(+.98)(+14.02).R	Dimethylation(NP); Methylation(others); Citrullination; Methylation(C-term)																			1
P02788|TRFL_HUMAN	R.C(+42.01)(+14.02)LAENAGDVAFVKDVTVLQNTDGNNNEAWAK.D	Acetylation (N-term); Methylation(others)		1
P02788|TRFL_HUMAN	R.D(+42.01)SPIQC(+14.02)IQAIAENR.A	Acetylation (N-term); Methylation(others)		1																	1
P02788|TRFL_HUMAN	R.E(+42.01)(+14.02)STVFEDLSDEAERDEYELLC(+57.02)PDNTR.K	Acetylation (N-term); Methylation(others); Carbamidomethylation		1			1					1
P02788|TRFL_HUMAN	R.E(+42.01)STVFEDLSD(+14.02)EAER(+.98)DEYELLC(+57.02)PDNTR.K	Acetylation (N-term); Methylation(others); Citrullination; Carbamidomethylation						1					1		1
P02788|TRFL_HUMAN	R.EST(+14.02)VFE(+14.02)D(+14.02)LS(+14.02)DEAERDEYELLC(+57.02)PDNTR.K	Methylation(others); Carbamidomethylation								1	1
P02788|TRFL_HUMAN	R.F(+42.01)FS(+14.02)ASC(+57.02)VPGADK.G	Acetylation (N-term); Methylation(others); Carbamidomethylation		1
P02788|TRFL_HUMAN	R.IDSGLYLGS(+14.02)GYFTAIQNLR.K	Methylation(others)		1
P02788|TRFL_HUMAN	R.KC(+57.02)NQWSGLSEGSVTC(+57.02)SSASTTED(+14.02)C(+14.02)IALVLKGEAD(+14.02)AM(+15.99)SLDGGYVYTAGK.C	Carbamidomethylation; Methylation(others); Oxidation (M)						1
P02788|TRFL_HUMAN	R.L(+42.01)C(+57.02)AGTGEN(+28.03)KC(+14.02)AFSSQEPYFSYSGAFK.C	Acetylation (N-term); Carbamidomethylation; Dimethylation(NP); Methylation(others)								1
P02788|TRFL_HUMAN	R.LC(+57.02)AGTGEN(+28.03)K(+42.01)C(+14.02)AFSSQEPYFSYSGAFK.C	Carbamidomethylation; Dimethylation(NP); Acetylation (K); Methylation(others)												1	1
P02788|TRFL_HUMAN	R.LC(+57.02)AGTGE(+14.02)N(+28.03)K(+28.03)C(+14.02)AFSSQEPYFSYSGAFK.C	Carbamidomethylation; Methylation(others); Dimethylation(NP); Dimethylation(KR)	1
P02788|TRFL_HUMAN	R.M(+15.99)(+42.01)D(+14.02)K(+14.02)VERLKQVLLHQQAK.F	Oxidation (M); Acetylation (N-term); Methylation(others); Methylation(KR)									1
P02788|TRFL_HUMAN	R.SC(+57.02)HLAM(+15.99)APNH(+14.02)AVVS(+14.02)R.M	Carbamidomethylation; Oxidation (M); Methylation(others)																							1
P02788|TRFL_HUMAN	R.SNLC(+57.02)ALC(+57.02)IGDEQGENK(+42.01)C(+57.02)VPN(+28.03)SN(+28.03)ER(+14.02)(+28.03).Y	Carbamidomethylation; Acetylation (K); Dimethylation(NP); Methylation(C-term); Dimethylation(KR)	1	1							1									1	1		1		1
P02788|TRFL_HUMAN	R.TAGWNIPMGLLFNQT(+14.02)GSC(+57.02)K(+42.01)FDEYFSQSC(+57.02)APGSDPR(+.98)(+14.02).S	Methylation(others); Carbamidomethylation; Acetylation (K); Citrullination; Methylation(C-term)								1	1	1
P04206|KV307_HUMAN	EIVLTQSPGT(+14.02)LSLSPGER.A	Methylation(others)									1
P04220|MUCB_HUMAN	K.ESDWLGQS(+14.02)M(+15.99)FTC(+57.02)R.V	Methylation(others); Oxidation (M); Carbamidomethylation							1
P04908|H2A1B_HUMAN	R.NDEELN(+28.03)K(+28.03)LLGR(+.98)(+14.02).V	Dimethylation(NP); Dimethylation(KR); Citrullination; Methylation(C-term)		1					1			1
P04908|H2A1B_HUMAN	R.NDEELNK(+14.02)LLGR(+.98)(+14.02).V	Methylation(KR); Citrullination; Methylation(C-term)		1
P04908|H2A1B_HUMAN	R.NDEELNK(+28.03)LLGR(+.98).V	Dimethylation(KR); Citrullination										1
P04264|K2C1_HUMAN	K.NKLNDLED(+14.02)ALQQAK.E	Methylation(others)								1
P04083|ANXA1_HUMAN	K.G(+42.01)DR(+.98)S(+14.02)EDFGVNEDLADSDAR.A	Acetylation (N-term); Citrullination; Methylation(others)																						1
P05164|PERM_HUMAN	K.YR(+.98)TITGMC(+14.02)N(+28.03)NR(+.98)RSPTLGASNR.A	Citrullination; Methylation(others); Dimethylation(NP)													1
P05164|PERM_HUMAN	R.AVS(+14.02)N(+28.03)E(+14.02)IVR(+.98)FPTDQLTPDQER.S	Methylation(others); Dimethylation(NP); Citrullination																							1
P05164|PERM_HUMAN	R.IPC(+14.02)FLAGDTR.S	Methylation(others)	1	1	1	1	1			1	1	1		1	1	1		1	1	1	1	1	1	1	1
P05164|PERM_HUMAN	R.NQINALT(+14.02)SFVD(+14.02)AS(+14.02)M(+15.99)VYGSEEPLAR.N	Methylation(others); Oxidation (M)		1					1
P05164|PERM_HUMAN	R.NQINALTS(+14.02)FVD(+14.02)AS(+14.02)M(+15.99)VYGSEEPLAR.N	Methylation(others); Oxidation (M)										1
P05164|PERM_HUMAN	R.NQINALTSFVDASMVYGS(+14.02)E(+14.02)E(+14.02)PLAR(+.98)(+14.02).N	Methylation(others); Citrullination; Methylation(C-term)	1	1				1	1	1		1			1
P05451|REG1A_HUMAN	R.ISC(+57.02)PEGTN(+28.03)AYR.S	Carbamidomethylation; Dimethylation(NP)									1
P05787|K2C8_HUMAN	K.D(+42.01)VDEAYM(+15.99)NKVELESR(+.98)(+14.02).L	Acetylation (N-term); Oxidation (M); Citrullination; Methylation(C-term)																				1
P06316|LV107_HUMAN	K.RPSGIPD(+14.02)R.F	Methylation(others)							1
P06396|GELS_HUMAN	R.K(+42.01)AALK(+79.97)TASDFIT(+14.02)KMDYPK.Q	Acetylation (N-term); Phosphorylation (K); Methylation(others)											1
P06702|S10A9_HUMAN	K.VIEHIM(+15.99)EDLD(+14.02)TN(+28.03)ADKQLSFEEFIM(+15.99)LMAR.L	Oxidation (M); Methylation(others); Dimethylation(NP)						1
P06702|S10A9_HUMAN	K.VIEHIM(+15.99)EDLDTNADK(+42.01)QLSFEEFIMLM(+15.99)AR(+.98)(+14.02).L	Oxidation (M); Acetylation (K); Citrullination; Methylation(C-term)						1
P06702|S10A9_HUMAN	K.VIEHIMED(+14.02)LDTNADK(+14.02)QLSFEEFIM(+15.99)LMAR.L	Methylation(others); Methylation(KR); Oxidation (M)							1
P06702|S10A9_HUMAN	K.VIEHIMEDLDTNAD(+14.02)KQLSFE(+14.02)E(+14.02)FIMLMAR(+.98)(+14.02).L	Methylation(others); Citrullination; Methylation(C-term)						1
P06702|S10A9_HUMAN	K.VIEHIMEDLDTNADK(+28.03)QLS(+14.02)FEEFIMLM(+15.99)AR(+.98)(+14.02).L	Dimethylation(KR); Methylation(others); Oxidation (M); Citrullination; Methylation(C-term)											1
P06702|S10A9_HUMAN	K.VIEHIMEDLDTNADK(+42.01)QLSFEEFIMLM(+15.99)AR(+.98)(+14.02).L	Acetylation (K); Oxidation (M); Citrullination; Methylation(C-term)						1					1
P06702|S10A9_HUMAN	K.VIEHIMEDLDTNADKQLS(+14.02)FE(+14.02)E(+14.02)FIMLMAR(+.98)(+14.02).L	Methylation(others); Citrullination; Methylation(C-term)						1
P06702|S10A9_HUMAN	K.VIEHIMEDLDTNADKQLSFE(+14.02)E(+14.02)FIM(+15.99)LMAR(+14.02).L	Methylation(others); Oxidation (M); Methylation(KR)						1
P06744|G6PI_HUMAN	K.M(+42.01)IPC(+14.02)DFLIPVQTQHPIR.K	Acetylation (N-term); Methylation(others)						1				1	1
P06888|LV109_HUMAN	K.RPSGIPD(+14.02)R.F	Methylation(others)							1
P06899|H2B1J_HUMAN	K.QVHPDTGISSK(+42.01)AMGIMN(+28.03)S(+14.02)FVNDIFER(+28.03)IAGEASR.L	Acetylation (K); Dimethylation(NP); Methylation(others); Dimethylation(KR)						1
P06899|H2B1J_HUMAN	K.QVHPDTGISSK(+42.01)AMGIMNSFVNDIFE(+14.02)R(+14.02)IAGEASR(+14.02)(+28.03).L	Acetylation (K); Methylation(others); Methylation(KR); Methylation(C-term); Dimethylation(KR)							1		1
P07195|LDHB_HUMAN	R.VIGS(+14.02)GC(+14.02)N(+28.03)LDSAR.F	Methylation(others); Dimethylation(NP)								1
P07305|H10_HUMAN	K.T(+79.97)VK(+28.03)AKPVK.A	Phosphorylation (STY); Dimethylation(KR)																							1
P07477|TRY1_HUMAN	R.LGEHNIE(+14.02)VLEGNEQFINAAK.I	Methylation(others)	1		1			1			1	1									1	1			1
P07477|TRY1_HUMAN	R.LGEHNIE(+14.02)VLEGNEQFINAAK(+14.02).I	Methylation(others); Methylation(KR)								1							1				1
P07477|TRY1_HUMAN	K.NK(+28.03)PGVYTK(+14.02)(+14.02).V	Dimethylation(KR); Methylation(C-term); Methylation(KR)															1								1
P07477|TRY1_HUMAN	K.NK(+28.03)PGVYTK.V	Dimethylation(KR)															1		1					1
P07478|TRY2_HUMAN	R.LGEHNIE(+14.02)VLEGNEQFINAAK(+14.02).I	Methylation(others); Methylation(KR)								1											1
P07478|TRY2_HUMAN	R.LGEHNIE(+14.02)VLEGNEQFINAAK.I	Methylation(others)	1		1			1	1		1	1			1						1	1
P07737|PROF1_HUMAN	M.A(+42.01)GWNAYIDN(+28.03)LM(+15.99)ADGTC(+14.02)QDAAIVGYK.D	Acetylation (N-term); Dimethylation(NP); Oxidation (M); Methylation(others)																							1
P07737|PROF1_HUMAN	M.A(+14.02)GWNAYIDN(+28.03)LM(+15.99)ADGTC(+57.02)QDAAIVGYK.D	Methylation(Protein N-term); Dimethylation(NP); Oxidation (M); Carbamidomethylation	1				1	1
P07737|PROF1_HUMAN	M.A(+14.02)GWN(+28.03)AYIDNLM(+15.99)ADGTC(+57.02)QDAAIVGYK.D	Methylation(Protein N-term); Dimethylation(NP); Oxidation (M); Carbamidomethylation										1	1
P07737|PROF1_HUMAN	M.A(+14.02)GWNAYID(+14.02)NLM(+15.99)ADGTC(+57.02)QDAAIVGYK.D	Methylation(Protein N-term); Methylation(others); Oxidation (M); Carbamidomethylation										1
P07900|HS90A_HUMAN	R.V(+42.01)FIMDNC(+14.02)EELIPEYLNFIR.G	Acetylation (N-term); Methylation(others)						1
P07900|HS90A_HUMAN	K.D(+14.02)QVANSAFVER.L	Methylation(others)												1							1	1			1
P08238|HS90B_HUMAN	K.S(+14.02)LVSVTK.E	Methylation(others)				1	1		1	1		1			1	1					1
P09429|HMGB1_HUMAN	K.M(+14.02)SSYAFFVQTC(+57.02)R.E	Methylation(Protein N-term); Carbamidomethylation													1
P09493|TPM1_HUMAN	K.HIAED(+14.02)ADR.K	Methylation(others)			1	1	1					1		1			1	1	1		1	1		1	1
P09493|TPM1_HUMAN	K.HIAED(+14.02)ADRK.Y	Methylation(others)												1								1
P08246|ELNE_HUMAN	R.QAGVC(+57.02)FGDSGSPLVC(+57.02)NGLIHGIASFVR(+14.02).G	Carbamidomethylation; Methylation(KR)									1
P08311|CATG_HUMAN	R.A(+42.01)QE(+14.02)GLR(+.98)PGTLC(+57.02)TVAGWGR.V	Acetylation (N-term); Methylation(others); Citrullination; Carbamidomethylation						1
P08727|K1C19_HUMAN	R.T(+14.02)DLEM(+15.99)QIEGLKEELAYLKK.N	Methylation(others); Oxidation (M)								1
P0DMV8|HS71A_HUMAN	K.RNS(+14.02)TIPTK.Q	Methylation(others)					1							1					1
P0DMV8|HS71A_HUMAN	K.RNST(+14.02)IPTK.Q	Methylation(others)				1
P0DMV8|HS71A_HUMAN	K.SAVEDEGLKGK(+28.03)ISEAD(+14.02)K.K	Dimethylation(KR); Methylation(others)	1	1										1	1
P0DMV8|HS71A_HUMAN	K.SAVEDEGLKGK(+28.03)IS(+14.02)EADK.K	Dimethylation(KR); Methylation(others)										1	1
P0DMV8|HS71A_HUMAN	K.SAVEDEGLKGKIS(+14.02)E(+14.02)AD(+14.02)KK.K	Methylation(others)											1
P0DMV8|HS71A_HUMAN	R.FELSGIPPAPR(+14.02).G	Methylation(KR)				1							1	1	1						1
P0DMV8|HS71A_HUMAN	R.NS(+14.02)TIPTK.Q	Methylation(others)					1	1	1			1		1		1
P0DMV9|HS71B_HUMAN	K.RNS(+14.02)TIPTK.Q	Methylation(others)					1							1					1
P0DMV9|HS71B_HUMAN	K.RNST(+14.02)IPTK.Q	Methylation(others)				1
P0DMV9|HS71B_HUMAN	K.SAVEDEGLKGK(+28.03)IS(+14.02)EADK.K	Dimethylation(KR); Methylation(others)										1	1
P0DMV9|HS71B_HUMAN	K.SAVEDEGLKGK(+28.03)ISEAD(+14.02)K.K	Dimethylation(KR); Methylation(others)	1	1										1	1
P0DMV9|HS71B_HUMAN	K.SAVEDEGLKGKIS(+14.02)E(+14.02)AD(+14.02)KK.K	Methylation(others)											1
P0DMV9|HS71B_HUMAN	R.FELSGIPPAPR(+14.02).G	Methylation(KR)				1							1	1	1						1
P0DMV9|HS71B_HUMAN	R.NS(+14.02)TIPTK.Q	Methylation(others)					1	1	1			1		1		1
P09960|LKHA4_HUMAN	K.YALGE(+14.02)R(+79.97)QSYK.G	Methylation(others); Phosphorylation (R)	1
P10412|H14_HUMAN	K.E(+42.01)(+14.02)R(+.98)SGVSLAALKK(+28.03)ALAAAGYDVEK.N	Acetylation (N-term); Methylation(others); Citrullination; Dimethylation(KR)													1
P10412|H14_HUMAN	R.K(+14.02)ASGPPVSELITK.A	Methylation(KR)								1
P11142|HSP7C_HUMAN	K.ATVEDEKLQGK(+14.02)IN(+28.03)DEDKQK.I	Methylation(KR); Dimethylation(NP)								1			1
P11142|HSP7C_HUMAN	K.ATVEDEKLQGKIN(+28.03)DE(+14.02)DKQK.I	Dimethylation(NP); Methylation(others)	1					1					1
P11142|HSP7C_HUMAN	K.FELTGIPPAPR(+14.02).G	Methylation(KR)													1
P11142|HSP7C_HUMAN	R.LSKED(+14.02)IER.M	Methylation(others)				1			1	1		1		1			1		1	1	1	1		1	1
P11678|PERE_HUMAN	R.IIC(+57.02)DNTGITTVS(+14.02)R(+.98)(+14.02).D	Carbamidomethylation; Methylation(others); Citrullination; Methylation(C-term)	1	1	1	1						1				1				1	1		1
P11678|PERE_HUMAN	R.IPC(+14.02)FLAGDTR.S	Methylation(others)	1	1	1	1	1			1	1	1		1	1	1			1	1			1	1	1
P12035|K2C3_HUMAN	R.AQYED(+14.02)IAQR.S	Methylation(others)								1
P13645|K1C10_HUMAN	K.ADLE(+14.02)M(+15.99)QIE(+14.02)S(+14.02)LTEELAYLK.K	Methylation(others); Oxidation (M)								1
P13645|K1C10_HUMAN	R.NVSTGDVNVEMNAAPGVDLT(+14.02)QLLN(+28.03)NMR(+.98)(+14.02).S	Methylation(others); Dimethylation(NP); Citrullination; Methylation(C-term)								1
P13646|K1C13_HUMAN	R.RVLDELTLS(+14.02)K.T	Methylation(others)								1
P13646|K1C13_HUMAN	R.VLDELTLS(+14.02)K.T	Methylation(others)								1
P14598|NCF1_HUMAN	R.QGTLTEYC(+57.02)GT(+14.02)LM(+15.99)SLPTK.I	Carbamidomethylation; Methylation(others); Oxidation (M)											1	1
P14618|KPYM_HUMAN	R.AEGSDVANAVLD(+14.02)GAD(+14.02)C(+14.02)IM(+15.99)LSGETAK.G	Methylation(others); Oxidation (M)									1											1
P15311|EZRI_HUMAN	R.DQWED(+14.02)R.I	Methylation(others)								1				1							1
P15814|IGLL1_HUMAN	R.S(+42.01)(+14.02)YS(+14.02)C(+14.02)QVMHEGSTVEK.T	Acetylation (N-term); Methylation(others)						1
P16402|H13_HUMAN	K.E(+42.01)(+14.02)R(+.98)SGVSLAALKK(+28.03)ALAAAGYDVEK.N	Acetylation (N-term); Methylation(others); Citrullination; Dimethylation(KR)													1
P16402|H13_HUMAN	R.K(+14.02)ASGPPVSELITK.A	Methylation(KR)								1															1
P16403|H12_HUMAN	K.E(+42.01)(+14.02)R(+.98)SGVSLAALKK(+28.03)ALAAAGYDVEK.N	Acetylation (N-term); Methylation(others); Citrullination; Dimethylation(KR)													1
P16403|H12_HUMAN	R.K(+14.02)ASGPPVSELITK.A	Methylation(KR)								1															1
P17066|HSP76_HUMAN	R.FELSGIPPAPR(+14.02).G	Methylation(KR)													1						1
P17661|DESM_HUMAN	R.R(+.98)IE(+14.02)SLNE(+14.02)EIAFLK.K	Citrullination; Methylation(others)				1		1				1	1		1
P19827|ITIH1_HUMAN	K.IC(+57.02)DLLVANNHFAHFFAPQNLTNM(+15.99)NK(+14.02)NVVFVIDIS(+14.02)GSMR.G	Carbamidomethylation; Oxidation (M); Methylation(KR); Methylation(others)		1
P19827|ITIH1_HUMAN	K.IC(+57.02)DLLVANNHFAHFFAPQNLTNM(+15.99)NK(+14.02)NVVFVIDISGSMR(+14.02).G	Carbamidomethylation; Oxidation (M); Methylation(KR)		1									1
P20648|ATP4A_HUMAN	K.A(+42.01)ENYELYSVELGPGPGGDM(+15.99)AAK(+42.01)MSK(+14.02).K	Acetylation (N-term); Oxidation (M); Acetylation (K); Methylation(KR)					1
P20160|CAP7_HUMAN	R.Q(+42.01)T(+14.02)FSISSMSENGYDPQQNLNDLMLLQLDR.E	Acetylation (N-term); Methylation(others)		1
P20160|CAP7_HUMAN	R.Q(+42.01)TFSISSMSE(+14.02)NGYDPQQNLNDLMLLQLDR.E	Acetylation (N-term); Methylation(others)								1		1
P22061|PIMT_HUMAN	K.ELVDDS(+14.02)VNNVR.K	Methylation(others)											1
P23467|PTPRB_HUMAN	K.EN(+28.03)WK(+42.01)D(+14.02)KDLTEWR.F	Dimethylation(NP); Acetylation (K); Methylation(others)					1
P23527|H2B1O_HUMAN	K.QVHPDTGISSK(+42.01)AMGIMN(+28.03)S(+14.02)FVNDIFER(+28.03)IAGEASR.L	Acetylation (K); Dimethylation(NP); Methylation(others); Dimethylation(KR)						1
P23527|H2B1O_HUMAN	K.QVHPDTGISSK(+42.01)AMGIMNSFVNDIFE(+14.02)R(+14.02)IAGEASR(+14.02)(+28.03).L	Acetylation (K); Methylation(others); Methylation(KR); Methylation(C-term); Dimethylation(KR)							1
P25311|ZA2G_HUMAN	R.QVEGMED(+14.02)WK(+28.03)QDSQLQKARED(+14.02)IFMETLK.D	Methylation(others); Dimethylation(KR)						1
P25815|S100P_HUMAN	M.T(+14.02)(+14.02)ELE(+14.02)TAM(+15.99)GM(+15.99)IIDVFSR.Y	Methylation(Protein N-term); Methylation(others); Oxidation (M)						1
P26583|HMGB2_HUMAN	K.M(+14.02)SSYAFFVQTC(+57.02)R.E	Methylation(Protein N-term); Carbamidomethylation													1
P27695|APEX1_HUMAN	K.VSYGIGD(+14.02)EEHDQEGR.V	Methylation(others)								1						1
P29401|TKT_HUMAN	R.T(+14.02)S(+14.02)R(+.98)PEN(+28.03)AIIYNNNEDFQVGQAK.V	Methylation(others); Citrullination; Dimethylation(NP)										1
P29401|TKT_HUMAN	R.T(+14.02)SR(+.98)PE(+14.02)N(+28.03)AIIYNNNEDFQVGQAK.V	Methylation(others); Citrullination; Dimethylation(NP)											1
P30044|PRDX5_HUMAN	K.ET(+79.97)DLLLDDS(+14.02)LVSIFGNR(+.98).R	Phosphorylation (STY); Methylation(others); Citrullination										1
P33778|H2B1B_HUMAN	K.QVHPDTGISSK(+42.01)AMGIMN(+28.03)S(+14.02)FVNDIFER(+28.03)IAGEASR.L	Acetylation (K); Dimethylation(NP); Methylation(others); Dimethylation(KR)						1
P33778|H2B1B_HUMAN	K.QVHPDTGISSK(+42.01)AMGIMNSFVNDIFE(+14.02)R(+14.02)IAGEASR(+14.02)(+28.03).L	Acetylation (K); Methylation(others); Methylation(KR); Methylation(C-term); Dimethylation(KR)							1
P34931|HS71L_HUMAN	R.NS(+14.02)TIPTK.Q	Methylation(others)					1	1	1			1
P34931|HS71L_HUMAN	K.RNS(+14.02)TIPTK.Q	Methylation(others)												1					1
P34931|HS71L_HUMAN	K.RNST(+14.02)IPTK.Q	Methylation(others)				1	1
P34931|HS71L_HUMAN	R.NS(+14.02)TIPTK.Q	Methylation(others)					0							1		1
P35908|K22E_HUMAN	K.SR(+.98)GR(+28.03)GGGGGGFR.G	Citrullination; Dimethylation(KR)								1
P35241|RADI_HUMAN	K.ALELD(+14.02)QERK.R	Methylation(others)													1
P35579|MYH9_HUMAN	K.D(+42.01)FS(+14.02)ALESQLQDTQELLQEENR.Q	Acetylation (N-term); Methylation(others)												1
P35908|K22E_HUMAN	R.TAAEND(+14.02)FVTLK.K	Methylation(others)																1
P46976|GLYG_HUMAN	M.T(+14.02)(+14.02)D(+14.02)QAFVTLTTNDAYAK.G	Methylation(Protein N-term); Methylation(others)															1						1		1
P50995|ANX11_HUMAN	R.SET(+14.02)DLLDIR.S	Methylation(others)									1
P51149|RAB7A_HUMAN	K.V(+14.02)IILGDSGVGK.T	Methylation(Protein N-term)					1	1	1			1	1	1	1		1					1
P51991|ROA3_HUMAN	K.LFIGGLSFETTDD(+14.02)SLR.E	Methylation(others)										1
P52209|6PGD_HUMAN	K.KS(+79.97)FLED(+14.02)IR.K	Phosphorylation (STY); Methylation(others)																		1
P52566|GDIR2_HUMAN	K.A(+42.01)T(+14.02)FMVGSYGPR(+.98)PEEYEFLTPVEEAPK.G	Acetylation (N-term); Methylation(others); Citrullination											1
P54652|HSP72_HUMAN	R.VC(+57.02)NPIIS(+14.02)K.L	Carbamidomethylation; Methylation(others)					1	1	1			1													1
P54652|HSP72_HUMAN	R.LSKD(+14.02)DID(+14.02)R.M	Methylation(others)								1
P57053|H2BFS_HUMAN	K.AMGIMNSFVNDIFERIAGEASR(+28.03)LPHYNK(+42.01)R(+79.97).S	Dimethylation(KR); Acetylation (K); Phosphorylation (R)							1
P57053|H2BFS_HUMAN	K.QVHPDTGISSK(+42.01)AMGIMNSFVND(+14.02)IFER(+28.03)IAGEASR(+14.02)(+14.02).L	Acetylation (K); Methylation(others); Dimethylation(KR); Methylation(C-term); Methylation(KR)									1
P57053|H2BFS_HUMAN	K.QVHPDTGISSK(+42.01)AMGIMNSFVNDIFE(+14.02)R(+14.02)IAGEASR(+14.02)(+28.03).L	Acetylation (K); Methylation(others); Methylation(KR); Methylation(C-term); Dimethylation(KR)							1
P57053|H2BFS_HUMAN	R.L(+42.01)PHYN(+28.03)K(+42.01)R(+.98)STITSREIQTAVR.L	Acetylation (N-term); Dimethylation(NP); Acetylation (K); Citrullination							1
P57721|PCBP3_HUMAN	R.LVVPAS(+14.02)QC(+57.02)GSLIGK.G	Methylation(others); Carbamidomethylation											1
P58876|H2B1D_HUMAN	K.QVHPDTGISSK(+42.01)AMGIMNSFVND(+14.02)IFER(+28.03)IAGEASR(+14.02)(+14.02).L	Acetylation (K); Methylation(others); Dimethylation(KR); Methylation(C-term); Methylation(KR)									1
P22079|PERL_HUMAN	K.KPSPC(+14.02)EFINTTARVPC(+57.02)FLAGDSR(+14.02).A	Methylation(others); Carbamidomethylation; Methylation(KR)		1
P60709|ACTB_HUMAN	K.YPIE(+14.02)HGIVTNWDDM(+15.99)EK.I	Methylation(others); Oxidation (M)						1					1	1				1			1				1
P60709|ACTB_HUMAN	K.YPIE(+14.02)HGIVTNWDDMEK.I	Methylation(others)									1			1	1		1	1							1
P60709|ACTB_HUMAN	K.YPIEH(+14.02)GIVTNWDDM(+15.99)EK.I	Methylation(others); Oxidation (M)	1	1	1	1	1	1	1	1	1	1	1	1	1	1	1		1	1	1	1	1	1	1
P60709|ACTB_HUMAN	K.YPIEH(+14.02)GIVTNWDDMEK.I	Methylation(others)	1	1	1	1	1	1	1	1	1	1	1	1	1	1	1	1	1	1	1	1	1	1	1
P60709|ACTB_HUMAN	M.D(+14.02)(+14.02)D(+14.02)DIAALVVDNGSGMC(+57.02)K.A	Methylation(Protein N-term); Methylation(others); Carbamidomethylation																					1
P60709|ACTB_HUMAN	M.D(+42.01)(+14.02)D(+14.02)D(+14.02)IAALVVDNGSGM(+15.99)C(+57.02)K.A	Acetylation (N-term); Methylation(others); Oxidation (M); Carbamidomethylation																		1
P60709|ACTB_HUMAN	M.D(+42.01)DDIAALVVD(+14.02)NGSGM(+15.99)C(+57.02)K.A	Acetylation (N-term); Methylation(others); Oxidation (M); Carbamidomethylation																		1				1
P60709|ACTB_HUMAN	M.D(+42.01)DDIAALVVDN(+28.03)GSGM(+15.99)C(+14.02)K.A	Acetylation (N-term); Dimethylation(NP); Oxidation (M); Methylation(others)																	1				1		1
P60709|ACTB_HUMAN	M.D(+42.01)DDIAALVVDNGS(+14.02)GMC(+57.02)KAGFAGDDAPR.A	Acetylation (N-term); Methylation(others); Carbamidomethylation													1
P60709|ACTB_HUMAN	M.D(+42.01)DDIAALVVDNGSGM(+15.99)C(+14.02)K(+42.01)(+14.02).A	Acetylation (N-term); Oxidation (M); Methylation(others); Acetylation (K); Methylation(C-term)														1				1
P60709|ACTB_HUMAN	M.D(+42.01)DDIAALVVDNGSGM(+15.99)C(+14.02)K(+42.01).A	Acetylation (N-term); Oxidation (M); Methylation(others); Acetylation (K)															1
P60709|ACTB_HUMAN	M.D(+42.01)DDIAALVVDNGSGMC(+14.02)K(+42.01).A	Acetylation (N-term); Methylation(others); Acetylation (K)																							1
P60709|ACTB_HUMAN	R.C(+42.01)(+14.02)PEALFQPSFLGMESC(+57.02)GIHETTFNSIM(+15.99)K.C	Acetylation (N-term); Methylation(others); Carbamidomethylation; Oxidation (M)		1				1		1		1	1								1
P60709|ACTB_HUMAN	R.C(+42.01)(+14.02)PEALFQPSFLGMESC(+57.02)GIHETTFNSIMK.C	Acetylation (N-term); Methylation(others); Carbamidomethylation						1	1			1	1		1
P60709|ACTB_HUMAN	R.C(+57.02)PEALFQPSFLGMESC(+14.02)GIHETTFN(+28.03)SIM(+15.99)K(+42.01)(+14.02).C	Carbamidomethylation; Methylation(others); Dimethylation(NP); Oxidation (M); Acetylation (K); Methylation(C-term)						1					1
P61626|LYSC_HUMAN	K.T(+42.01)PGAVNAC(+57.02)H(+14.02)LSC(+14.02)SALLQDNIADAVAC(+57.02)AK.R	Acetylation (N-term); Carbamidomethylation; Methylation(others)																							1
P62158|CALM_HUMAN	M.ADQLT(+14.02)E(+14.02)E(+14.02)QIAEFKEAFSLFDKDGDGTITTK.E	Methylation(others)								1					1
P62736|ACTA_HUMAN	K.DLYANN(+28.03)VLSGGTTM(+15.99)YPGIADR.M	Dimethylation(NP); Oxidation (M)						1	1			1	1		1
P62736|ACTA_HUMAN	K.IWHHS(+14.02)FYNELR.V	Methylation(others)	1				1	1	1			1	1	1	1	1					1
P62736|ACTA_HUMAN	R.KDLYANNVLS(+14.02)GGT(+14.02)TM(+15.99)YPGIADR.M	Methylation(others); Oxidation (M)											1
P62736|ACTA_HUMAN	R.KDLYANNVLSGGT(+14.02)T(+14.02)M(+15.99)YPGIADR.M	Methylation(others); Oxidation (M)											1
P62736|ACTA_HUMAN	K.LC(+57.02)YVALDFE(+14.02)NEM(+15.99)ATAASSSSLEK.S	Carbamidomethylation; Methylation(others); Oxidation (M)																1
P62736|ACTA_HUMAN	K.LC(+57.02)YVALDFE(+14.02)NEMATAASSSSLEK.S	Carbamidomethylation; Methylation(others)															1							1
P62807|H2B1C_HUMAN	K.QVHPDTGISSK(+42.01)AMGIMN(+28.03)S(+14.02)FVNDIFER(+28.03)IAGEASR.L	Acetylation (K); Dimethylation(NP); Methylation(others); Dimethylation(KR)						1
P62820|RAB1A_HUMAN	M.S(+42.01)SMN(+28.03)PEYDYLFK.L	Acetylation (N-term); Dimethylation(NP)															1	1				1
P63104|1433Z_HUMAN	K.TAFDEAIAE(+14.02)LDTLS(+14.02)EESYKDSTLIMQLLR.D	Methylation(others)											1
P63220|RS21_HUMAN	M(+15.99)(+14.02)QN(+28.03)DAGEFVDLYVPR.K	Oxidation (M); Methylation(Protein N-term); Dimethylation(NP)																				1
P63261|ACTG_HUMAN	K.YPIE(+14.02)HGIVTNWDDM(+15.99)EK.I	Methylation(others); Oxidation (M)						1					1	1				1			1				1
P63261|ACTG_HUMAN	K.YPIE(+14.02)HGIVTNWDDMEK.I	Methylation(others)									1			1	1		1	1							1
P63261|ACTG_HUMAN	K.YPIEH(+14.02)GIVTNWDDM(+15.99)EK.I	Methylation(others); Oxidation (M)	1	1	1	1	1	1	1	1	1	1	1	1	1	1	1		1	1	1	1	1	1	1
P63261|ACTG_HUMAN	K.YPIEH(+14.02)GIVTNWDDMEK.I	Methylation(others)	1	1	1	1	1	1	1	1	1	1	1	1	1	1	1	1	1	1	1	1	1	1	1
P63261|ACTG_HUMAN	M.E(+14.02)(+14.02)E(+14.02)EIAALVIDNGSGMC(+57.02)K.A	Methylation(Protein N-term); Methylation(others); Carbamidomethylation					1							1						1	1
P63261|ACTG_HUMAN	M.E(+42.01)EEIAALVIDN(+28.03)GSGM(+15.99)C(+14.02)K.A	Acetylation (N-term); Dimethylation(NP); Oxidation (M); Methylation(others)													1
P63261|ACTG_HUMAN	M.E(+42.01)EEIAALVIDNGSGM(+15.99)C(+57.02)K(+14.02)(+28.03).A	Acetylation (N-term); Oxidation (M); Carbamidomethylation; Methylation(C-term); Dimethylation(KR)															1
P63261|ACTG_HUMAN	M.E(+42.01)EEIAALVIDNGSGM(+15.99)C(+57.02)K(+42.01)(+14.02).A	Acetylation (N-term); Oxidation (M); Carbamidomethylation; Acetylation (K); Methylation(C-term)													1
P63261|ACTG_HUMAN	R.C(+42.01)(+14.02)PEALFQPSFLGMESC(+57.02)GIHETTFNSIM(+15.99)K.C	Acetylation (N-term); Methylation(others); Carbamidomethylation; Oxidation (M)		1				1		1		1	1		1
P63261|ACTG_HUMAN	R.C(+42.01)(+14.02)PEALFQPSFLGMESC(+57.02)GIHETTFNSIMK.C	Acetylation (N-term); Methylation(others); Carbamidomethylation						1	1			1	1
P63261|ACTG_HUMAN	R.C(+57.02)PEALFQPSFLGMESC(+14.02)GIHETTFN(+28.03)SIM(+15.99)K(+42.01)(+14.02).C	Carbamidomethylation; Methylation(others); Dimethylation(NP); Oxidation (M); Acetylation (K); Methylation(C-term)						1					1
P63267|ACTH_HUMAN	K.DLYANN(+28.03)VLSGGTTM(+15.99)YPGIADR.M	Dimethylation(NP); Oxidation (M)							1			1			1
P63267|ACTH_HUMAN	K.IWHHS(+14.02)FYNELR.V	Methylation(others)	1				1		1			1		1	1	1
P63267|ACTH_HUMAN	K.LC(+57.02)YVALDFE(+14.02)NEM(+15.99)ATAASSSSLEK.S	Carbamidomethylation; Methylation(others); Oxidation (M)																1
P63267|ACTH_HUMAN	K.LC(+57.02)YVALDFE(+14.02)NEMATAASSSSLEK.S	Carbamidomethylation; Methylation(others)															1							1
P67936|TPM4_HUMAN	R.K(+14.02)(+14.02)IQALQQQADEAEDR.A	Methylation(KR); Methylation(Protein N-term)				1		1		1			1	1	1		1	1			1	1	1	1	1
P68032|ACTC_HUMAN	K.DLYANN(+28.03)VLSGGTTM(+15.99)YPGIADR.M	Dimethylation(NP); Oxidation (M)						1	1			1	1		1
P68032|ACTC_HUMAN	R.KDLYANNVLS(+14.02)GGT(+14.02)TM(+15.99)YPGIADR.M	Methylation(others); Oxidation (M)											1
P68032|ACTC_HUMAN	R.KDLYANNVLSGGT(+14.02)T(+14.02)M(+15.99)YPGIADR.M	Methylation(others); Oxidation (M)											1
P68032|ACTC_HUMAN	K.LC(+57.02)YVALDFE(+14.02)NEM(+15.99)ATAASSSSLEK.S	Carbamidomethylation; Methylation(others); Oxidation (M)																1
P68032|ACTC_HUMAN	K.LC(+57.02)YVALDFE(+14.02)NEMATAASSSSLEK.S																1							1
P68133|ACTS_HUMAN	K.DLYANNVM(+15.99)SGGTT(+14.02)MYPGIADR.M	Oxidation (M); Methylation(others)				1
P68133|ACTS_HUMAN	K.LC(+57.02)YVALDFE(+14.02)NEMATAASSSSLEK.S																							1
P68431|H31_HUMAN	K.AAR(+.98)K(+28.03)S(+14.02)APATGGVK.K	Citrullination; Dimethylation(KR); Methylation(others)							1					1			1		1	1	1	1
P68431|H31_HUMAN	K.AAR(+.98)K(+28.03)SAPATGGVK(+14.02).K	Citrullination; Dimethylation(KR); Methylation(KR)											1												1
P68431|H31_HUMAN	K.AAR(+.98)K(+28.03)SAPATGGVK(+14.02)KPHR.Y	Citrullination; Dimethylation(KR); Methylation(KR)																			1
P68431|H31_HUMAN	K.AAR(+.98)K(+28.03)SAPATGGVK(+28.03)KPHR.Y	Citrullination; Dimethylation(KR)						1					1								1
P68431|H31_HUMAN	K.AAR(+.98)K(+28.03)SAPATGGVK.K	Citrullination; Dimethylation(KR)	1		1			2	1	1		1	1	1		1	1	1	1	1	1	1	1	1	1
P68431|H31_HUMAN	K.QLATK(+42.01)AAR(+.98)K(+14.02).S	Acetylation (K); Citrullination; Methylation(KR)																1	1	1
P68431|H31_HUMAN	K.QTAR(+.98)K(+28.03)STGGK(+42.01)APR(+.98).K	Citrullination; Dimethylation(KR); Acetylation (K)												1			1		1	1	1	1
P68431|H31_HUMAN	K.QTAR(+.98)K(+42.01)STGGK(+28.03)APR(+.98).K	Citrullination; Acetylation (K); Dimethylation(KR)																					1
P68431|H31_HUMAN	K.SAPAT(+14.02)GGVK(+28.03)KPHR.Y	Methylation(others); Dimethylation(KR)						1					1
P68431|H31_HUMAN	K.SAPATGGVK(+28.03)K(+14.02)PHR.Y	Dimethylation(KR); Methylation(KR)						1
P68431|H31_HUMAN	K.SAPATGGVK(+14.02)KPHR.Y	Methylation(KR)												1			1								1
P68431|H31_HUMAN	K.SAPATGGVK(+28.03)KPHR.Y	Dimethylation(KR)						1		1			1								1	1			1
P68431|H31_HUMAN	R.EIAQDFK(+14.02).T	Methylation(KR)																							1
P68431|H31_HUMAN	R.EIAQDFK(+14.02)TDLR.F	Methylation(KR)	1		1			1	1	1		1	1	1			1	1	1	1	1	1	1	1	1
P68431|H31_HUMAN	R.EIAQDFK(+28.03)TDLR.F	Dimethylation(KR)	1		1			1	1	1		1	1	1			1		1	1	1	1		1	1
P68431|H31_HUMAN	R.EIAQDFKT(+14.02)DLR.F	Methylation(others)											1			1
P68431|H31_HUMAN	R.FQSSAVM(+15.99)ALQEAC(+14.02)EAYLVGLFE(+14.02)DTNLC(+14.02)AIHAK.R	Oxidation (M); Methylation(others)								1
P68431|H31_HUMAN	R.K(+14.02)S(+14.02)APATGGVK(+14.02)KPHR.Y	Methylation(KR); Methylation(others)						1		1											1
P68431|H31_HUMAN	R.K(+28.03)S(+14.02)APATGGVK(+28.03)KPHR.Y	Dimethylation(KR); Methylation(others)						1
P68431|H31_HUMAN	R.K(+28.03)SAPATGGVK(+14.02)KPHR.Y	Dimethylation(KR); Methylation(KR)						1
P68431|H31_HUMAN	R.K(+28.03)SAPATGGVK(+28.03)KPHR.Y	Dimethylation(KR)						1	1	1			2
P68431|H31_HUMAN	R.KS(+14.02)APATGGVK(+14.02)KPHR.Y	Methylation(others); Methylation(KR)						1					1
P84243|H33_HUMAN	K.A(+42.01)AR(+28.03)KSAPSTGGVK.K	Acetylation (N-term); Dimethylation(KR)																							1
P84243|H33_HUMAN	K.AAR(+.98)K(+28.03)S(+14.02)APSTGGVK.K	Citrullination; Dimethylation(KR); Methylation(others)													1
P84243|H33_HUMAN	K.AAR(+.98)K(+28.03)SAPSTGGVK.K	Citrullination; Dimethylation(KR)				1	1	1		1			1	1	1		1	1	1	1	1	1			1
P84243|H33_HUMAN	K.AAR(+14.02)K(+42.01)SAPS(+14.02)TGGVK.K	Methylation(KR); Acetylation (K); Methylation(others)						1
P84243|H33_HUMAN	K.AAR(+28.03)K(+42.01)SAPSTGGVK.K	Dimethylation(KR); Acetylation (K)											1		1
P84243|H33_HUMAN	K.QLATK(+42.01)AAR(+.98)K(+14.02).S	Acetylation (K); Citrullination; Methylation(KR)																1	1	1
P84243|H33_HUMAN	K.QTAR(+.98)K(+28.03)STGGK(+42.01)APR(+.98).K	Citrullination; Dimethylation(KR); Acetylation (K)												1	1		1		1	1	1	1
P84243|H33_HUMAN	K.SAPSTGGVK(+28.03)KPHR.Y	Dimethylation(KR)						1
P84243|H33_HUMAN	R.EIAQDFK(+14.02).T	Methylation(KR)									1														1
P84243|H33_HUMAN	R.EIAQDFK(+14.02)TDLR.F	Methylation(KR)		1		1	1		1	1	1	1	1	1			1	1	1	1	1	1			1
P84243|H33_HUMAN	R.EIAQDFK(+28.03)TDLR.F	Dimethylation(KR)		1			1	1	1	1	1	1	1	1	1		1		1	1	1	1			1
P84243|H33_HUMAN	R.EIAQDFKT(+14.02)DLR.F	Methylation(others)					1	1					1		1
P84243|H33_HUMAN	R.K(+14.02)S(+14.02)APSTGGVK(+14.02)KPHR.Y	Methylation(KR); Methylation(others)						1					1
P84243|H33_HUMAN	R.K(+14.02)S(+14.02)APSTGGVK(+28.03)KPHR.Y	Methylation(KR); Methylation(others); Dimethylation(KR)								1			1
P84243|H33_HUMAN	R.K(+28.03)SAPSTGGVK(+28.03)KPHR.Y	Dimethylation(KR)						1
P86790|CCZ1B_HUMAN	R.MSGSEK(+14.02)E(+14.02)PQFK.F	Methylation(KR); Methylation(others)					1
P86790|CCZ1B_HUMAN	R.MSGSEK(+28.03)EPQFK.F	Dimethylation(KR)							1			1
P86791|CCZ1_HUMAN	R.MSGSEK(+14.02)E(+14.02)PQFK.F	Methylation(KR); Methylation(others)					1
P86791|CCZ1_HUMAN	R.MSGSEK(+28.03)EPQFK.F	Dimethylation(KR)							1
Q02325|PLGB_HUMAN	K.QLGAGSREEC(+14.02)AAK.C	Methylation(others)																					1
Q05639|EF1A2_HUMAN	R.YD(+14.02)EIVK.E	Methylation(others)																							1
Q08043|ACTN3_HUMAN	R.VGWEQLLTS(+14.02)IAR.T	Methylation(others)	1		1
Q13509|TBB3_HUMAN	K.VR(+14.02)EEYPDR.I	Methylation(KR)											1
Q13813|SPTN1_HUMAN	K.HED(+14.02)FEK.S	Methylation(others)	1			1	1		1	1		1	1		1							1		1
Q14103|HNRPD_HUMAN	K.K(+42.01)YHNVGLS(+14.02)K.C	Acetylation (N-term); Methylation(others)																					1
Q15195|PLGA_HUMAN	K.QLGAGSREEC(+14.02)AAK.C	Methylation(others)																					1
Q15772|SPEG_HUMAN	R.APPS(+14.02)PGVPPK.R	Methylation(others)	1						1
Q15772|SPEG_HUMAN	R.S(+14.02)S(+14.02)DTGSK(+42.01)APPTFK.V	Methylation(others); Acetylation (K)							1
Q16666|IF16_HUMAN	K.TSLSAPPNS(+14.02)SSTENPK.T	Methylation(others)													1
Q16695|H31T_HUMAN	K.QTAR(+.98)K(+42.01)STGGK(+28.03)APR(+.98).K	Citrullination; Acetylation (K); Dimethylation(KR)																					1
Q16695|H31T_HUMAN	K.QTAR(+.98)K(+28.03)STGGK(+42.01)APR(+.98).K	Citrullination; Dimethylation(KR); Acetylation (K)												1	1		1			1	1	1
Q16695|H31T_HUMAN	K.SAPATGGVK(+14.02)KPHR.Y	Methylation(KR)								1			1	1	1		1					1			1
Q16695|H31T_HUMAN	K.SAPATGGVK(+28.03)KPHR.Y	Dimethylation(KR)											1		1						1				1
Q16695|H31T_HUMAN	K.VAR(+.98)K(+14.02)SAPATGGVK.K	Citrullination; Methylation(KR)								1			1	1	1		1			1	1	1		1	1
Q16695|H31T_HUMAN	K.VAR(+.98)KS(+14.02)APATGGVK.K	Citrullination; Methylation(others)																					1
Q16695|H31T_HUMAN	K.VAR(+.98)KSAPATGGVK(+28.03)KPHR.Y	Citrullination; Dimethylation(KR)								1
Q16695|H31T_HUMAN	R.EIAQDFK(+14.02).T	Methylation(KR)																							1
Q16695|H31T_HUMAN	R.EIAQDFK(+14.02)TDLR.F	Methylation(KR)								1			1	1	1		1			1	1	1	1	1	1
Q16695|H31T_HUMAN	R.EIAQDFK(+28.03)TDLR.F	Dimethylation(KR)								1			1	1	1		1			1		1			1
Q16695|H31T_HUMAN	R.EIAQDFKT(+14.02)DLR.F	Methylation(others)											1			1					1
Q16695|H31T_HUMAN	R.EIAQDFKTD(+14.02)LR.F	Methylation(others)																						1
Q16695|H31T_HUMAN	R.FQSSAVM(+15.99)ALQEAC(+14.02)ESYLVGLFEDTNLC(+14.02)VIHAK(+42.01).R	Oxidation (M); Methylation(others); Acetylation (K)											1
Q16695|H31T_HUMAN	R.K(+14.02)S(+14.02)APATGGVK(+14.02)KPHR.Y	Methylation(KR); Methylation(others)								1					1						1
Q16695|H31T_HUMAN	R.K(+28.03)SAPATGGVK(+14.02)KPHR.Y	Dimethylation(KR); Methylation(KR)											1
Q16695|H31T_HUMAN	R.K(+28.03)SAPATGGVK(+28.03)KPHR.Y	Dimethylation(KR)								1			1
Q16695|H31T_HUMAN	R.KS(+14.02)APATGGVK(+14.02)KPHR.Y	Methylation(others); Methylation(KR)											1
Q16777|H2A2C_HUMAN	K.VTIAQGGVLPNIQAVLLPK(+42.01)K(+14.02)TESHK(+42.01)AK(+42.01).S	Acetylation (K); Methylation(KR)				1	1			1			1
Q16777|H2A2C_HUMAN	K.VTIAQGGVLPNIQAVLLPK(+42.01)KTESH(+14.02)K(+42.01)AK(+42.01).S	Acetylation (K); Methylation(others)	1	1	1							1		1
Q16778|H2B2E_HUMAN	K.QVHPDTGISSK(+42.01)AMGIMN(+28.03)S(+14.02)FVNDIFER(+28.03)IAGEASR.L	Acetylation (K); Dimethylation(NP); Methylation(others); Dimethylation(KR)						1
Q16778|H2B2E_HUMAN	K.QVHPDTGISSK(+42.01)AMGIMNSFVND(+14.02)IFER(+28.03)IAGEASR(+14.02)(+14.02).L	Acetylation (K); Methylation(others); Dimethylation(KR); Methylation(C-term); Methylation(KR)									1
Q16778|H2B2E_HUMAN	K.QVHPDTGISSK(+42.01)AMGIMNSFVNDIFE(+14.02)R(+14.02)IAGEASR(+14.02)(+28.03).L	Acetylation (K); Methylation(others); Methylation(KR); Methylation(C-term); Dimethylation(KR)							1
Q562R1|ACTBL_HUMAN	K.DLYANTVLSGGST(+14.02)M(+15.99)YPGIADR(+.98)M(+15.99)QK.E	Methylation(others); Oxidation (M); Citrullination										1	1		1							1
Q562R1|ACTBL_HUMAN	K.R(+14.02)GVLTLK.Y	Methylation(KR)								1
Q562R1|ACTBL_HUMAN	K.YPIEH(+14.02)GVVT(+14.02)NWDDMEK(+42.01)IWYHTFYNE(+14.02)LR.V	Methylation(others); Acetylation (K)						1
Q562R1|ACTBL_HUMAN	R.H(+42.01)(+14.02)QGVM(+15.99)VGMGQK(+42.01)D(+14.02)C(+57.02)YVGDEAQSKR.G	Acetylation (N-term); Methylation(others); Oxidation (M); Acetylation (K); Carbamidomethylation					1																	1
Q562R1|ACTBL_HUMAN	R.H(+42.01)(+14.02)QGVMVGMGQK(+42.01)D(+14.02)C(+14.02)YVGDEAQSKR.G	Acetylation (N-term); Methylation(others); Acetylation (K)			1
Q562R1|ACTBL_HUMAN	R.KDLYANTVLSGGS(+14.02)TM(+15.99)YPGIADR.M	Methylation(others); Oxidation (M)						1
Q5QNW6|H2B2F_HUMAN	K.QVHPDTGISSK(+42.01)AMGIMN(+28.03)S(+14.02)FVNDIFER(+28.03)IAGEASR.L	Acetylation (K); Dimethylation(NP); Methylation(others); Dimethylation(KR)						1
Q5QNW6|H2B2F_HUMAN	K.QVHPDTGISSK(+42.01)AMGIMNSFVND(+14.02)IFER(+28.03)IAGEASR(+14.02)(+14.02).L	Acetylation (K); Methylation(others); Dimethylation(KR); Methylation(C-term); Methylation(KR)									1
Q5TZA2|CROCC_HUMAN	K.EVLDAS(+14.02)ESRTVKLELQR(+14.02).R	Methylation(others); Methylation(KR)													1							1
Q6GYQ0|RGPA1_HUMAN	K.NLLDEHT(+14.02)DMC(+57.02)K(+42.01)(+14.02).R	Methylation(others); Carbamidomethylation; Acetylation (K); Methylation(C-term)									1
Q71DI3|H32_HUMAN	K.AAR(+.98)K(+28.03)S(+14.02)APATGGVK(+14.02).K	Citrullination; Dimethylation(KR); Methylation(others); Methylation(KR)													1
Q71DI3|H32_HUMAN	K.AAR(+.98)K(+28.03)S(+14.02)APATGGVK.K	Citrullination; Dimethylation(KR); Methylation(others)				1	1	1	1		1			1			1		1	1	1
Q71DI3|H32_HUMAN	K.AAR(+.98)K(+28.03)SAPATGGVK(+14.02).K	Citrullination; Dimethylation(KR); Methylation(KR)											1		1						1				1
Q71DI3|H32_HUMAN	K.AAR(+.98)K(+28.03)SAPATGGVK(+28.03)KPHR.Y	Citrullination; Dimethylation(KR)						1					1		1						1
Q71DI3|H32_HUMAN	K.AAR(+.98)K(+28.03)SAPATGGVK.K	Citrullination; Dimethylation(KR)	1	2	1	1	1	1	1	1	1	1	1	1	1	1	1	1	1	1	1	1	1	1	1
Q71DI3|H32_HUMAN	K.AAR(+.98)KS(+14.02)APATGGVK.K	Citrullination; Methylation(others)													1
Q71DI3|H32_HUMAN	K.QLATK(+42.01)AAR(+.98)K(+14.02).S	Acetylation (K); Citrullination; Methylation(KR)																1	1	1
Q71DI3|H32_HUMAN	K.QTAR(+.98)K(+42.01)STGGK(+28.03)APR(+.98).K	Citrullination; Acetylation (K); Dimethylation(KR)																					1
Q71DI3|H32_HUMAN	K.QTAR(+.98)K(+28.03)STGGK(+42.01)APR(+.98).K	Citrullination; Dimethylation(KR); Acetylation (K)												1	1		1		1	1	1	1
Q71DI3|H32_HUMAN	K.SAPAT(+14.02)GGVK(+28.03)KPHR.Y	Methylation(others); Dimethylation(KR)						1
Q71DI3|H32_HUMAN	K.SAPATGGVK(+14.02)KPHR.Y	Methylation(KR)											1	1	1		1								1
Q71DI3|H32_HUMAN	K.SAPATGGVK(+28.03)K(+14.02)PHR.Y	Dimethylation(KR); Methylation(KR)						1
Q71DI3|H32_HUMAN	K.SAPATGGVK(+28.03)KPHR.Y	Dimethylation(KR)						1		1			1		1						1	1			1
Q71DI3|H32_HUMAN	R.EIAQDFK(+14.02).T	Methylation(KR)									1														1
Q71DI3|H32_HUMAN	R.EIAQDFK(+14.02)TDLR.F	Methylation(KR)	1	1	1	1	1	1	1	1	1	1	1	1			1	1	1	1		1	1		1
Q71DI3|H32_HUMAN	R.EIAQDFK(+28.03)TDLR.F	Dimethylation(KR)	1	1	1		1	1	1	1	1	1	1	1	1		1		1	1	1	1		1	1
Q71DI3|H32_HUMAN	R.EIAQDFKT(+14.02)DLR.F	Methylation(others)					1						1		1	1					1
Q71DI3|H32_HUMAN	R.EIAQDFKTD(+14.02)LR.F	Methylation(others)																						1
Q71DI3|H32_HUMAN	R.FQSSAVM(+15.99)ALQEASEAYLVGLFEDTNLC(+14.02)AIHAK.R	Oxidation (M); Methylation(others)						1					1
Q71DI3|H32_HUMAN	R.K(+14.02)S(+14.02)APATGGVK(+14.02)KPHR.Y	Methylation(KR); Methylation(others)						1		1											1
Q71DI3|H32_HUMAN	R.K(+28.03)S(+14.02)APATGGVK(+28.03)KPHR.Y	Dimethylation(KR); Methylation(others)						1
Q71DI3|H32_HUMAN	R.K(+28.03)SAPATGGVK(+14.02)KPHR.Y	Dimethylation(KR); Methylation(KR)						1					1
Q71DI3|H32_HUMAN	R.K(+28.03)SAPATGGVK(+28.03)KPHR.Y	Dimethylation(KR)						1	1	1			1		1
Q71DI3|H32_HUMAN	R.K(+28.03)SAPATGGVK.K	Dimethylation(KR)				1
Q71DI3|H32_HUMAN	R.KS(+14.02)APATGGVK(+14.02)KPHR.Y	Methylation(others); Methylation(KR)						1					1
Q7L7L0|H2A3_HUMAN	R.NDEELN(+28.03)K(+28.03)LLGR(+.98)(+14.02).V	Dimethylation(NP); Dimethylation(KR); Citrullination; Methylation(C-term)		1					1			1
Q7L7L0|H2A3_HUMAN	R.NDEELNK(+14.02)LLGR(+.98)(+14.02).V	Methylation(KR); Citrullination; Methylation(C-term)		1
Q7L7L0|H2A3_HUMAN	R.NDEELNK(+28.03)LLGR(+.98).V	Dimethylation(KR); Citrullination										1
Q8IVC4|ZN584_HUMAN	R.AHGK(+14.02)VVSC(+57.02)	Methylation(KR); Carbamidomethylation																	1
Q8IYT2|CMTR2_HUMAN	K.C(+57.02)LLVGFSTLRNIK(+42.01)MHIPLE(+14.02)VRLLES(+14.02)AELTTFSC(+57.02)SLLH(+14.02)DGDPTYQR.L	Carbamidomethylation; Acetylation (K); Methylation(others)											1
Q8N257|H2B3B_HUMAN	R.E(+14.02)VQTAVR.L	Methylation(others)				1			1				1							1	1
Q8N2R8|FA43A_HUMAN	R.AC(+57.02)PEGALSRVGSM(+15.99)FR(+.98)(+14.02).S	Carbamidomethylation; Oxidation (M); Citrullination; Methylation(C-term)																		1
Q8NA70|FA47B_HUMAN	K.ELFQEDTPSTM(+15.99)E(+14.02)C(+57.02)VS(+14.02)DSLQRRHTSRK(+42.01)(+14.02).L	Oxidation (M); Methylation(others); Carbamidomethylation; Acetylation (K); Methylation(C-term)						1
Q8NFW1|COMA1_HUMAN	R.VNDLFD(+14.02)R.D	Methylation(others)	1	1	1	1	1	1	1	1	1	1		1	1	1	1		1	1	1	1			1
Q8NHM4|TRY6_HUMAN	R.LGEHNIE(+14.02)VLEGNEQFINAAK(+14.02).I	Methylation(others); Methylation(KR)								1											1
Q8NHM4|TRY6_HUMAN	R.LGEHNIE(+14.02)VLEGNEQFINAAK.I	Methylation(others)	1		1			1			1	1									1	1
Q93077|H2A1C_HUMAN	R.NDEELN(+28.03)K(+28.03)LLGR(+.98)(+14.02).V	Dimethylation(NP); Dimethylation(KR); Citrullination; Methylation(C-term)		1
Q93077|H2A1C_HUMAN	R.NDEELNK(+14.02)LLGR(+.98)(+14.02).V	Methylation(KR); Citrullination; Methylation(C-term)		1
Q93079|H2B1H_HUMAN	K.QVHPDTGISSK(+42.01)AMGIMN(+28.03)S(+14.02)FVNDIFER(+28.03)IAGEASR.L	Acetylation (K); Dimethylation(NP); Methylation(others); Dimethylation(KR)						1
Q99877|H2B1N_HUMAN	K.QVHPDTGISSK(+42.01)AMGIMN(+28.03)S(+14.02)FVNDIFER(+28.03)IAGEASR.L	Acetylation (K); Dimethylation(NP); Methylation(others); Dimethylation(KR)						1
Q9BYE2|TMPSD_HUMAN	R.NK(+28.03)PGVYTK.V	Dimethylation(KR)																	1
Q9BYX7|ACTBM_HUMAN	R.C(+57.02)PEALFQPC(+14.02)FLGM(+15.99)ESC(+57.02)GIHK(+42.01)(+14.02).T	Carbamidomethylation; Methylation(others); Oxidation (M); Acetylation (K); Methylation(C-term)																							1
Q9BYX7|ACTBM_HUMAN	R.C(+57.02)PEALFQPC(+57.02)FLGM(+15.99)E(+14.02)S(+14.02)C(+57.02)GIHK(+42.01).T	Carbamidomethylation; Oxidation (M); Methylation(others); Acetylation (K)						1
Q9BYX7|ACTBM_HUMAN	R.C(+57.02)PEALFQPC(+57.02)FLGM(+15.99)E(+14.02)SC(+14.02)GIHK(+42.01).T	Carbamidomethylation; Oxidation (M); Methylation(others); Acetylation (K)						1
Q9BYX7|ACTBM_HUMAN	R.C(+57.02)PEALFQPC(+57.02)FLGM(+15.99)ES(+14.02)C(+57.02)GIHK(+42.01)(+14.02).T	Carbamidomethylation; Oxidation (M); Methylation(others); Acetylation (K); Methylation(C-term)											1
Q9BYX7|ACTBM_HUMAN	R.C(+57.02)PEALFQPC(+57.02)FLGM(+15.99)ESC(+14.02)GIH(+14.02)K(+42.01).T	Carbamidomethylation; Oxidation (M); Methylation(others); Acetylation (K)											1
Q9BYX7|ACTBM_HUMAN	R.FRC(+57.02)PEALFQPC(+14.02)FLGM(+15.99)E(+14.02)SC(+57.02)GIHK(+42.01).T	Carbamidomethylation; Methylation(others); Oxidation (M); Acetylation (K)						1
Q9H0U4|RAB1B_HUMAN	M(+15.99)(+14.02)N(+28.03)PEYDYLFK.L	Oxidation (M); Methylation(Protein N-term); Dimethylation(NP)	1												1						1
Q9NVR2|INT10_HUMAN	R.SYGD(+14.02)ILH(+14.02)R(+14.02)MK(+42.01)DLC(+57.02)R.Y	Methylation(others); Methylation(KR); Acetylation (K); Carbamidomethylation																				1
Q9NVR2|INT10_HUMAN	R.SYGD(+14.02)ILHR(+28.03)MK(+42.01)DLC(+57.02)R.Y	Methylation(others); Dimethylation(KR); Acetylation (K); Carbamidomethylation	1		1									1
Q9NWW7|CB042_HUMAN	R.DGT(+14.02)YELFK(+14.02)C(+57.02)PKVEVESIAET(+14.02)YGR(+.98).I	Methylation(others); Methylation(KR); Carbamidomethylation; Citrullination																				1
Q9ULV4|COR1C_HUMAN	K.N(+14.02)DQC(+57.02)YDDIR.V	Methylation(Protein N-term); Carbamidomethylation				1		1					1							1
Q9ULV4|COR1C_HUMAN	K.N(+14.02)DQC(+57.02)YDDIR.V	Methylation(Protein N-term); Carbamidomethylation													1		1
Q9UJ72|ANX10_HUMAN	K.GVGT(+14.02)D(+14.02)EN(+28.03)C(+14.02)LIEILASR.T	Methylation(others); Dimethylation(NP)					1
Q93077|H2A1C_HUMAN	R.NDEELN(+28.03)K(+28.03)LLGR(+.98)(+14.02).V	Dimethylation(NP); Dimethylation(KR); Citrullination; Methylation(C-term)							1			1
Q93077|H2A1C_HUMAN	R.NDEELNK(+28.03)LLGR(+.98).V	Dimethylation(KR); Citrullination										1
Q93079|H2B1H_HUMAN	K.QVHPDTGISSK(+42.01)AMGIMNSFVND(+14.02)IFER(+28.03)IAGEASR(+14.02)(+14.02).L	Acetylation (K); Methylation(others); Dimethylation(KR); Methylation(C-term); Methylation(KR)									1
Q96A26|F162A_HUMAN	R.INGFC(+14.02)T(+14.02)KPQESPGAPSRTYNR.V	Methylation(others)								1
Q9NSV4|DIAP3_HUMAN	K.LHENME(+14.02)K(+42.01)LYQSIIGYYAID(+14.02)VKKVSVEDFLTDLNNFR(+.98).T	Methylation(others); Acetylation (K); Citrullination								1
Q9NVR2|INT10_HUMAN	R.SYGD(+14.02)ILH(+14.02)R(+14.02)MK(+42.01)DLC(+57.02)R.Y	Methylation(others); Methylation(KR); Acetylation (K); Carbamidomethylation							1	1		1
Q9Y281|COF2_HUMAN	K.AVLFC(+57.02)LS(+14.02)DDK.R	Carbamidomethylation; Methylation(others)								1

## Sheet: Acetylation
Table 7C - Full list of all peptides with acetylation PTM (designated +42.01) identified in RA and SLE samples (as indicated by 1)
Protein Accession	Peptide	PTM	SLE01 PMA	SLE02 PMA	SLE03 PMA	SLE04 PMA	SLE05 PMA	SLE06 PMA	RA021 PMA	RA022 PMA	RA023 PMA	RA025 PMA	RA026 PMA	SLE001 A23187	SLE002 A23187	SLE003 A23187	SLE004 A23187	SLE005 A23187	SLE006 A23187	RA021 A23187	RA022 A23187	RA023 A23187	RA024 A23187	RA025 A23187	RA026 A23187
O00299|CLIC1_HUMAN	M.A(+42.01)EEQPQVELFVK.A	Acetylation (N-term)										1													1
O14745|NHRF1_HUMAN	M.S(+42.01)ADAAAGAPLPR.L	Acetylation (N-term)											1					1	1
O15143|ARC1B_HUMAN	M.A(+42.01)YHSFLVEPISC(+57.02)HAWNK.D	Acetylation (N-term); Carbamidomethylation		1		1	1	1	1	1		1	1	1	1						1				1
O15400|STX7_HUMAN	M.S(+42.01)YTPGVGGDPAQLAQR.I	Acetylation (N-term)														1	1
O43324|MCA3_HUMAN	M.A(+42.01)AAAELSLLEK.S	Acetylation (N-term)						1				1	1	1	1						1
O60234|GMFG_HUMAN	M.S(+42.01)DSLVVC(+57.02)EVDPELTEK.L	Acetylation (N-term); Carbamidomethylation	1			1		1	1	1	1	1	1	1	1	1	1	1	1	1	1	1	1	1	1
O60234|GMFG_HUMAN	M.S(+42.01)DSLVVC(+57.02)EVDPELTEKLR.K	Acetylation (N-term); Carbamidomethylation				1	1						1		1						1
O60784|TOM1_HUMAN	M(+15.99)(+42.01)DFLLGNPFSSPVGQR.I	Oxidation (M); Acetylation (N-term)							1				1
O60814|H2B1K_HUMAN	K.QVHPDTGISSK(+42.01)AMGIMN(+28.03)S(+14.02)FVNDIFER(+28.03)IAGEASR.L	Acetylation (K); Dimethylation(NP); Methylation(others); Dimethylation(KR)						1			1
O60814|H2B1K_HUMAN	M.PEPAK(+42.01)SAPAPK.K	Acetylation (K)															1			1	1			1
O60869|EDF1_HUMAN	M.A(+42.01)ESDWDTVTVLR(+.98)K.K	Acetylation (N-term); Citrullination																1
O75348|VATG1_HUMAN	M.A(+42.01)SQSQGIQQLLQAEK.R	Acetylation (N-term)	1	1		1	1			1	1			1	1	1	1	1	1	1		1	1	1
O95670|VATG2_HUMAN	M.A(+42.01)SQSQGIQQLLQAEK.R	Acetylation (N-term)			1	1				1					1	1	1	1	1	1			1	1
O96019|ACL6A_HUMAN	M.S(+42.01)GGVYGGDEVGALVFDIGSYTVR.A	Acetylation (N-term)											1
O95777|LSM8_HUMAN	M.T(+42.01)SALENYINR.T	Acetylation (N-term)			1										1	1						1
P00338|LDHA_HUMAN	M.A(+42.01)TLKDQLIYNLLK.E	Acetylation (N-term)	1	1	1		1	1	1	1		1	1	1	1										1
P00338|LDHA_HUMAN	M.A(+42.01)TLKDQLIYNLLKEEQTPQNK.I	Acetylation (N-term)							1
P00491|PNPH_HUMAN	M(+15.99)(+42.01)ENGYTYEDYKNTAEWLLSHTK.H	Oxidation (M); Acetylation (N-term)							1				1
P01024|CO3_HUMAN	R.LGREGVQK(+42.01).E	Acetylation (K)												1
P01766|HV305_HUMAN	R.AEDTAVYYC(+57.02)AR(+14.02).S	Carbamidomethylation; Methylation(KR)							1
P01859|IGHG2_HUMAN	R.V(+42.01)VSVLTVVHQDWLNGK.E	Acetylation (N-term)							1
P02765|FETUA_HUMAN	R.Q(+42.01)PNC(+14.02)DDPETEEAALVAIDYINQNLPWGYK.H	Acetylation (N-term); Methylation(others)		1
P02787|TRFE_HUMAN	R.W(+42.01)C(+14.02)AVSEHEATK.C	Acetylation (N-term); Methylation(others)																			1
P02788|TRFL_HUMAN	K.C(+42.01)(+14.02)NQWSGLSEGSVTC(+57.02)S(+14.02)SASTTED(+14.02)C(+14.02)IALVLKGEADAMSLDGGYVYTAGK.C	Acetylation (N-term); Methylation(others); Carbamidomethylation				1
P02788|TRFL_HUMAN	K.C(+42.01)(+14.02)NQWSGLSEGSVTC(+57.02)SSASTTEDC(+57.02)IALVLKGEADAMSLDGGYVYTAGK.C	Acetylation (N-term); Methylation(others); Carbamidomethylation		1							1	1
P02788|TRFL_HUMAN	K.C(+42.01)(+14.02)STSPLLEAC(+57.02)EFLR.K	Acetylation (N-term); Methylation(others); Carbamidomethylation									1
P02788|TRFL_HUMAN	K.C(+57.02)NQWSGLSEGSVTC(+14.02)SSASTTEDC(+57.02)IALVLK(+28.03)GEADAM(+15.99)SLDGGYVYTAGK(+42.01)(+14.02).C	Carbamidomethylation; Methylation(others); Dimethylation(KR); Oxidation (M); Acetylation (K); Methylation(C-term)									1
P02788|TRFL_HUMAN	K.C(+57.02)NQWSGLSEGSVTC(+14.02)SSASTTEDC(+57.02)IALVLK(+42.01)GEADAM(+15.99)SLDGGYVYTAGK(+14.02)(+28.03).C	Carbamidomethylation; Methylation(others); Acetylation (K); Oxidation (M); Methylation(C-term); Dimethylation(KR)										1	1
P02788|TRFL_HUMAN	K.C(+57.02)NQWSGLSEGSVTC(+14.02)SSASTTEDC(+57.02)IALVLK(+42.01)GEADAM(+15.99)SLDGGYVYTAGK(+42.01).C	Carbamidomethylation; Methylation(others); Acetylation (K); Oxidation (M)		1
P02788|TRFL_HUMAN	K.C(+57.02)NQWSGLSEGSVTC(+14.02)SSASTTEDC(+57.02)IALVLK(+42.01)GEADAM(+15.99)SLDGGYVYTAGK(+42.01).C	Carbamidomethylation; Methylation(others); Acetylation (K); Oxidation (M)						1
P02788|TRFL_HUMAN	K.C(+57.02)NQWSGLSEGSVTC(+57.02)SSAST(+14.02)TEDC(+57.02)IALVLK(+42.01)GEADAMSLDGGYVYTAGK.C	Carbamidomethylation; Methylation(others); Acetylation (K)		1
P02788|TRFL_HUMAN	K.D(+42.01)(+79.97)LK(+14.02)LADFALLC(+57.02)LDGK.R	Acetylation (N-term); Phosphorylation (D); Methylation(KR); Carbamidomethylation										1
P02788|TRFL_HUMAN	K.LADFALLC(+57.02)LDGK(+42.01)R(+14.02)(+14.02).K	Carbamidomethylation; Acetylation (K); Methylation(C-term); Methylation(KR)									1
P02788|TRFL_HUMAN	R.C(+42.01)(+14.02)LAENAGDVAFVKDVTVLQNTDGNNNEAWAK.D	Acetylation (N-term); Methylation(others)		1
P02788|TRFL_HUMAN	R.C(+42.01)LAENAGDVAFVKDVTVLQNTDGNNNEAWAK.D	Acetylation (N-term)					1
P02788|TRFL_HUMAN	R.CLAENAGDVAFVK(+42.01)DVTVLQNTDGNNNEAWAK.D	Acetylation (K)									1
P02788|TRFL_HUMAN	R.D(+42.01)SPIQC(+14.02)IQAIAENR.A	Acetylation (N-term); Methylation(others)		1																	1
P02788|TRFL_HUMAN	R.E(+42.01)(+14.02)STVFEDLSDEAERDEYELLC(+57.02)PDNTR.K	Acetylation (N-term); Methylation(others); Carbamidomethylation					1					1
P02788|TRFL_HUMAN	R.E(+42.01)STVFEDLSD(+14.02)EAER(+.98)DEYELLC(+57.02)PDNTR.K	Acetylation (N-term); Methylation(others); Citrullination; Carbamidomethylation		1				1					1		1
P02788|TRFL_HUMAN	R.F(+42.01)FS(+14.02)ASC(+57.02)VPGADK.G	Acetylation (N-term); Methylation(others); Carbamidomethylation		1
P02788|TRFL_HUMAN	R.L(+42.01)C(+57.02)AGTGEN(+28.03)KC(+14.02)AFSSQEPYFSYSGAFK.C	Acetylation (N-term); Carbamidomethylation; Dimethylation(NP); Methylation(others)								1
P02788|TRFL_HUMAN	R.LC(+57.02)AGTGEN(+28.03)K(+42.01)C(+14.02)AFSSQEPYFSYSGAFK.C	Carbamidomethylation; Dimethylation(NP); Acetylation (K); Methylation(others)												1	1
P02788|TRFL_HUMAN	R.M(+15.99)(+42.01)D(+14.02)K(+14.02)VERLKQVLLHQQAK.F	Oxidation (M); Acetylation (N-term); Methylation(others); Methylation(KR)									1
P02788|TRFL_HUMAN	R.SNLC(+57.02)ALC(+57.02)IGDEQGENK(+42.01)C(+57.02)VPN(+28.03)SN(+28.03)ER(+14.02)(+28.03).Y	Carbamidomethylation; Acetylation (K); Dimethylation(NP); Methylation(C-term); Dimethylation(KR)	1	1							1									1	1		1		1
P02788|TRFL_HUMAN	R.TAGWNIPMGLLFNQTGSC(+57.02)K(+42.01)FDE(+14.02)YFSQSC(+57.02)APGSDPR(+.98)(+14.02).S	Carbamidomethylation; Acetylation (K); Methylation(others); Citrullination; Methylation(C-term)								1	1	1
P04040|CATA_HUMAN	M.A(+42.01)DSRDPASDQM(+15.99)QHWK.E	Acetylation (N-term); Oxidation (M)						1
P04040|CATA_HUMAN	M.A(+42.01)DSRDPASDQMQHWK.E	Acetylation (N-term)			1	1	1	1	1	1		1	1		1			1					1	1
P04080|CYTB_HUMAN	M(+15.99)(+42.01)M(+15.99)C(+57.02)GAPSATQPATAETQHIADQVR.S	Oxidation (M); Acetylation (N-term); Carbamidomethylation											1
P04083|ANXA1_HUMAN	K.G(+42.01)DR(+.98)S(+14.02)EDFGVNEDLADSDAR.A	Acetylation (N-term); Citrullination; Methylation(others)																						1
P04083|ANXA1_HUMAN	M.A(+42.01)M(+15.99)VSEFLK.Q	Acetylation (N-term); Oxidation (M)	1	1	1	1	1	1	1	1	1	1	1	1	1	1	1	1	1	1	1	1	1	1	1
P04083|ANXA1_HUMAN	M.A(+42.01)MVSEFLK.Q	Acetylation (N-term)	1	1	1	1	1	1	1	1	1	1	1	1	1	1					1	1	1		1
P04632|CPNS1_HUMAN	M(+15.99)(+42.01)FLVNSFLK.G	Oxidation (M); Acetylation (N-term)										1	1		1
P04908|H2A1B_HUMAN	M.S(+42.01)GR(+.98)GK(+42.01)QGGK(+42.01)AR.A	Acetylation (N-term); Citrullination; Acetylation (K)												1	1
P05164|PERM_HUMAN	R.I(+42.01)K(+79.97)NQADC(+57.02)IPFFR.S	Acetylation (N-term); Phosphorylation (K); Carbamidomethylation																1	1
P05787|K2C8_HUMAN	K.D(+42.01)VDEAYM(+15.99)NKVELESR(+.98)(+14.02).L	Acetylation (N-term); Oxidation (M); Citrullination; Methylation(C-term)																				1
P06454|PTMA_HUMAN	M.S(+42.01)DAAVDTSSEITTK.D	Acetylation (N-term)														1	1	1	1			1	1	1
P06396|GELS_HUMAN	K.V(+42.01)SNGAGTM(+15.99)SVSLVADENPFAQGALK.S	Acetylation (N-term); Oxidation (M)											1
P06396|GELS_HUMAN	R.K(+42.01)AALK(+79.97)TASDFIT(+14.02)KMDYPK.Q	Acetylation (N-term); Phosphorylation (K); Methylation(others)											1
P06702|S10A9_HUMAN	M.T(+42.01)C(+57.02)KM(+15.99)SQLER.N	Acetylation (N-term); Carbamidomethylation; Oxidation (M)								1
P06702|S10A9_HUMAN	K.VIEHIMEDLDTNADK(+42.01)QLSFEEFIMLM(+15.99)AR(+.98)(+14.02).L	Acetylation (K); Oxidation (M); Citrullination; Methylation(C-term)											1
P06737|PYGL_HUMAN	M.AK(+42.01)PLTDQEK.R	Acetylation (K)	1
P06737|PYGL_HUMAN	M.A(+42.01)KPLTDQEK.R	Acetylation (N-term)			1	1	1				1	1	1	1	1	1	1	1	1	1	1	1	1	1	1
P06396|GELS_HUMAN	K.V(+42.01)SNGAGTM(+15.99)SVSLVADENPFAQGALK.S	Acetylation (N-term); Oxidation (M)						1
P06702|S10A9_HUMAN	K.VIEHIM(+15.99)EDLDTNADK(+42.01)QLSFEEFIMLM(+15.99)AR(+.98)(+14.02).L	Oxidation (M); Acetylation (K); Citrullination; Methylation(C-term)						1
P06702|S10A9_HUMAN	K.VIEHIMEDLDTNADK(+42.01)QLSFEEFIMLM(+15.99)AR(+.98)(+14.02).L	Acetylation (K); Oxidation (M); Citrullination; Methylation(C-term)						1
P06702|S10A9_HUMAN	M.T(+42.01)C(+57.02)KM(+15.99)SQLER.N	Acetylation (N-term); Carbamidomethylation; Oxidation (M)						1
P06744|G6PI_HUMAN	K.M(+42.01)IPC(+14.02)DFLIPVQTQHPIR.K	Acetylation (N-term); Methylation(others)						1				1	1
P06899|H2B1J_HUMAN	K.QVHPDTGISSK(+42.01)AMGIMN(+28.03)S(+14.02)FVNDIFER(+28.03)IAGEASR.L	Acetylation (K); Dimethylation(NP); Methylation(others); Dimethylation(KR)						1
P06899|H2B1J_HUMAN	K.QVHPDTGISSK(+42.01)AMGIMNSFVNDIFE(+14.02)R(+14.02)IAGEASR(+14.02)(+28.03).L	Acetylation (K); Methylation(others); Methylation(KR); Methylation(C-term); Dimethylation(KR)							1		1
P06899|H2B1J_HUMAN	K.A(+42.01)M(+15.99)GIM(+15.99)NSFVNDIFER.I	Acetylation (N-term); Oxidation (M)										1
P06899|H2B1J_HUMAN	K.A(+42.01)M(+15.99)GIMNSFVNDIFER.I	Acetylation (N-term); Oxidation (M)										1
P06899|H2B1J_HUMAN	K.K(+42.01)AVTK(+42.01)AQK.K	Acetylation (N-term); Acetylation (K)																						1
P06899|H2B1J_HUMAN	M.PEPAK(+42.01)SAPAPK.K	Acetylation (K)												1	1		1			1	1
P07305|H10_HUMAN	M.T(+42.01)ENSTSAPAAKPK.R	Acetylation (N-term)	1	1	1	1	1	1		1	1	1	1	1	1	1	1	1	1	1	1	1	1	1	1
P07737|PROF1_HUMAN	M.A(+42.01)GWNAYIDN(+28.03)LM(+15.99)ADGTC(+14.02)QDAAIVGYK.D																								1
P07737|PROF1_HUMAN	M.A(+42.01)GWNAYIDNLM(+15.99)ADGTC(+57.02)QDAAIVGYK.D	Acetylation (N-term); Oxidation (M); Carbamidomethylation	1	1	1	1	1	1	1	1	1	1	1	1	1					1	1	1			1
P07737|PROF1_HUMAN	M.A(+42.01)GWNAYIDNLM(+15.99)ADGTC(+57.02)QDAAIVGYKDSPSVWAAVPGK.T	Acetylation (N-term); Oxidation (M); Carbamidomethylation										1
P07737|PROF1_HUMAN	M.A(+42.01)GWNAYIDNLMADGTC(+57.02)QDAAIVGYK.D	Acetylation (N-term); Carbamidomethylation	1	1		1		1	1	1	1	1	1	1	1										1
P07737|PROF1_HUMAN	M.A(+42.01)GWNAYIDNLMADGTC(+57.02)QDAAIVGYKDSPSVWAAVPGK.T	Acetylation (N-term); Carbamidomethylation							1			1	1
P07741|APT_HUMAN	M.A(+42.01)DSELQLVEQR.I	Acetylation (N-term)				1									1		1				1				1
P07900|HS90A_HUMAN	R.V(+42.01)FIMDNC(+14.02)EELIPEYLNFIR.G	Acetylation (N-term); Methylation(others)						1
P08311|CATG_HUMAN	R.A(+42.01)QE(+14.02)GLR(+.98)PGTLC(+57.02)TVAGWGR.V	Acetylation (N-term); Methylation(others); Citrullination; Carbamidomethylation						1
P09467|F16P1_HUMAN	M.A(+42.01)DQAPFDTDVNTLTR.F	Acetylation (N-term)																1						1
P10644|KAP0_HUMAN	M(+15.99)(+42.01)ESGSTAASEEAR.S	Oxidation (M); Acetylation (N-term)				1	1			1		1	1
P0C0S8|H2A1_HUMAN	M.S(+42.01)GR(+.98)GK(+42.01)QGGK(+42.01)AR.A														1
P10412|H14_HUMAN	K.E(+42.01)(+14.02)R(+.98)SGVSLAALKK(+28.03)ALAAAGYDVEK.N														1
P10412|H14_HUMAN	M.S(+42.01)ET(+79.97)APAAPAAPAPAEK.T	Acetylation (N-term); Phosphorylation (STY)																	1
P10412|H14_HUMAN	R.S(+42.01)GVSLAALK.K	Acetylation (N-term)						1
P11413|G6PD_HUMAN	M.A(+42.01)EQVALSR.T	Acetylation (N-term)				1	1	1				1	1	1	1							1	1
P12081|SYHC_HUMAN	M.A(+42.01)ER(+.98)AALEELVK.L	Acetylation (N-term); Citrullination											1	1	1					1
P12429|ANXA3_HUMAN	M.A(+42.01)SIWVGHR.G	Acetylation (N-term)	1	1	1	1	1	1	1	1	1	1	1	1	1	1	1	1	1	1	1	1	1	1	1
P12814|ACTN1_HUMAN	M(+42.01)(+15.99)DHYDSQQTNDYM(+15.99)QPEEDWDRDLLLDPAWEK.Q	Acetylation (N-term); Oxidation (M)						1
P13489|RINI_HUMAN	M.S(+42.01)LDIQS(+79.97)LDIQC(+57.02)EELSDAR.W	Acetylation (N-term); Phosphorylation (STY); Carbamidomethylation												1	1
P13489|RINI_HUMAN	M.S(+42.01)LDIQSLDIQC(+57.02)EELSDAR.W	Acetylation (N-term); Carbamidomethylation				1			1				1	1	1						1				1
P13796|PLSL_HUMAN	M.A(+42.01)R(+.98)GSVSDEEM(+15.99)M(+15.99)ELR.E	Acetylation (N-term); Citrullination; Oxidation (M)				1	1			1			1	1	1	1		1	1	1
P13796|PLSL_HUMAN	M.A(+42.01)R(+.98)GSVSDEEMM(+15.99)ELR.E	Acetylation (N-term); Citrullination; Oxidation (M)				1							1	1	1	1	1	1	1			1	1	1	1
P13796|PLSL_HUMAN	M.A(+42.01)R(+.98)GSVSDEEMMELR.E														1
P13797|PLST_HUMAN	R.HVIPMNPNTDDLFK(+42.01)AVGDGIVLC(+57.02)K.M	Acetylation (K); Carbamidomethylation						1
P14618|KPYM_HUMAN	M.S(+42.01)KPHSEAGTAFIQTQQLHAAM(+15.99)ADTFLEHMC(+57.02)R.L	Acetylation (N-term); Oxidation (M); Carbamidomethylation						1					1
P15814|IGLL1_HUMAN	R.S(+42.01)(+14.02)YS(+14.02)C(+14.02)QVMHEGSTVEK.T	Acetylation (N-term); Methylation(others)						1
P16401|H15_HUMAN	M.S(+42.01)ET(+79.97)APAETATPAPVEK.S	Acetylation (N-term); Phosphorylation (STY)												1	1	1	1	1	1		1	1		1
P16401|H15_HUMAN	M.S(+42.01)ETAPAETATPAPVEK.S	Acetylation (N-term)	1	1	1	1	1	1	1	1	1	1	1	1	1	1	1	1	1	1	1	1	1	1	1
P16402|H13_HUMAN	K.E(+42.01)(+14.02)R(+.98)SGVSLAALKK(+28.03)ALAAAGYDVEK.N	Acetylation (N-term); Methylation(others); Citrullination; Dimethylation(KR)													1
P16402|H13_HUMAN	M.S(+42.01)ETAPLAPTIPAPAEK.T	Acetylation (N-term)	1	1	1	1	1	1	1	1	1	1	1	1	1	1	1	1	1	1	1	1	1	1	1
P16402|H13_HUMAN	R.S(+42.01)GVSLAALK.K	Acetylation (N-term)						1
P16403|H12_HUMAN	K.E(+42.01)(+14.02)R(+.98)SGVSLAALKK(+28.03)ALAAAGYDVEK.N	Acetylation (N-term); Methylation(others); Citrullination; Dimethylation(KR)													1
P16403|H12_HUMAN	M.S(+42.01)ET(+79.97)APAAPAAAPPAEK.A	Acetylation (N-term); Phosphorylation (STY)													1
P16403|H12_HUMAN	M.S(+42.01)ET(+79.97)APAAPAAAPPAEK.A	Acetylation (N-term); Phosphorylation (STY)															1	1
P16403|H12_HUMAN	M.S(+42.01)ETAPAAPAAAPPAEK.A	Acetylation (N-term)	1	1	1	1	1	1		1	1	1	1	1	1	1	1	1	1	1	1	1	1	1	1
P16403|H12_HUMAN	R.S(+42.01)GVSLAALK.K	Acetylation (N-term)						1
P16885|PLCG2_HUMAN	M.S(+42.01)TTVNVDSLAEYEK.S	Acetylation (N-term)														1	1	1	1				1	1
P17987|TCPA_HUMAN	M(+15.99)(+42.01)EGPLSVFGDR.S	Oxidation (M); Acetylation (N-term)	1		1	1			1			1	1	1	1			1	1	1	1	1			1
P17987|TCPA_HUMAN	M(+42.01)EGPLSVFGDR.S	Acetylation (N-term)												1	1
P19525|E2AK2_HUMAN	M.A(+42.01)GDLSAGFFM(+15.99)EELNTYR.Q	Acetylation (N-term); Oxidation (M)				1		1					1		1
P19525|E2AK2_HUMAN	M.A(+42.01)GDLSAGFFMEELNTYR.Q	Acetylation (N-term)						1
P19878|NCF2_HUMAN	M.S(+42.01)LVEAISLWNEGVLAADKK.D	Acetylation (N-term)						1	1			1	1
P20160|CAP7_HUMAN	R.Q(+42.01)TFS(+14.02)ISSMSENGYDPQQNLNDLMLLQLDR.E	Acetylation (N-term); Methylation(others)										1
P20160|CAP7_HUMAN	R.Q(+42.01)T(+14.02)FSISSMSENGYDPQQNLNDLMLLQLDR.E	Acetylation (N-term); Methylation(others)		1						1
P20648|ATP4A_HUMAN	K.A(+42.01)ENYELYSVELGPGPGGDM(+15.99)AAK(+42.01)MSK(+14.02).K	Acetylation (N-term); Oxidation (M); Acetylation (K); Methylation(KR)					1
P20671|H2A1D_HUMAN	M.S(+42.01)GR(+.98)GK(+42.01)QGGK(+42.01)AR.A	Acetylation (N-term); Citrullination; Acetylation (K)												1	1
P21283|VATC1_HUMAN	M.T(+42.01)EFWLISAPGEK.T	Acetylation (N-term)						1	1			1	1
P23467|PTPRB_HUMAN	K.EN(+28.03)WK(+42.01)D(+14.02)KDLTEWR.F	Dimethylation(NP); Acetylation (K); Methylation(others)					1
P23527|H2B1O_HUMAN	K.QVHPDTGISSK(+42.01)AMGIMN(+28.03)S(+14.02)FVNDIFER(+28.03)IAGEASR.L	Acetylation (K); Dimethylation(NP); Methylation(others); Dimethylation(KR)						1
P23527|H2B1O_HUMAN	K.QVHPDTGISSK(+42.01)AMGIMNSFVNDIFE(+14.02)R(+14.02)IAGEASR(+14.02)(+28.03).L	Acetylation (K); Methylation(others); Methylation(KR); Methylation(C-term); Dimethylation(KR)							1
P23527|H2B1O_HUMAN	K.A(+42.01)M(+15.99)GIM(+15.99)NSFVNDIFER.I	Acetylation (N-term); Oxidation (M)										1
P23527|H2B1O_HUMAN	K.A(+42.01)M(+15.99)GIMNSFVNDIFER.I	Acetylation (N-term); Oxidation (M)										1
P23527|H2B1O_HUMAN	K.K(+42.01)AVTK(+42.01)AQK.K	Acetylation (N-term); Acetylation (K)																						1
P23527|H2B1O_HUMAN	M.PDPAK(+42.01)SAPAPK.K	Acetylation (K)																			1
P23528|COF1_HUMAN	K.K(+42.01)LTGIK.H	Acetylation (N-term)														1									1
P23528|COF1_HUMAN	M.A(+42.01)S(+79.97)GVAVSDGVIK.V	Acetylation (N-term); Phosphorylation (STY)	1		1	1	1	1	1	1	1	1	1	1	1	1	1	1	1	1	1	1		1	1
P23528|COF1_HUMAN	M.A(+42.01)SGVAVSDGVIK.V	Acetylation (N-term)	1	1	1	1	1	1	1	1	1	1	1	1	1	1	1	1	1	1	1	1	1	1	1
P25788|PSA3_HUMAN	M.S(+42.01)SIGTGYDLSASTFSPDGR.V	Acetylation (N-term)	1	1	1	1	1	1		1	1	1	1	1	1	1	1	1	1	1	1	1	1	1	1
P25815|S100P_HUMAN	M.T(+42.01)ELETAM(+15.99)GM(+15.99)IIDVFSR.Y	Acetylation (N-term); Oxidation (M)	1		1	1	1		1	1	1	1	1	1	1				1	1	1				1
P25815|S100P_HUMAN	M.T(+42.01)ELETAM(+15.99)GMIIDVFSR.Y	Acetylation (N-term); Oxidation (M)										1	1
P26599|PTBP1_HUMAN	M(+15.99)(+42.01)DGIVPDIAVGTK.R	Oxidation (M); Acetylation (N-term)														1	1	1				1		1
P26641|EF1G_HUMAN	M.A(+42.01)AGTLYTYPENWR.A	Acetylation (N-term)	1		1	1	1	1	1			1	1	1	1	1	1	1	1	1	1	1	1		1
P27708|PYR1_HUMAN	M.A(+42.01)ALVLEDGSVLR.G	Acetylation (N-term)	1		1	1	1	1	1	1		1	1	1	1					1	1			1	1
P28482|MK01_HUMAN	M.A(+42.01)AAAAAGAGPEM(+15.99)VR.G	Acetylation (N-term); Oxidation (M)				1	1						1
P29401|TKT_HUMAN	M(+15.99)(+42.01)ESYHKPDQQK.L	Oxidation (M); Acetylation (N-term)	1	1	1	1	1	1	1	1	1	1	1	1	1	1	1	1	1	1	1	1	1	1	1
P29401|TKT_HUMAN	M(+42.01)ESYHKPDQQK.L	Acetylation (N-term)						1					1	1	1	1	1	1			1	1	1	1	1
P29692|EF1D_HUMAN	M.A(+42.01)TNFLAHEK.I	Acetylation (N-term)						1						1	1		1			1			1
P30566|PUR8_HUMAN	M.A(+42.01)AGGDHGSPDSYR.S	Acetylation (N-term)						1	1				1		1
P30740|ILEU_HUMAN	M(+15.99)(+42.01)EQLSSANTR.F	Oxidation (M); Acetylation (N-term)	1			1								1	1				1		1				1
P31948|STIP1_HUMAN	M(+15.99)(+42.01)EQVNELKEK.G	Oxidation (M); Acetylation (N-term)														1
P35908|K22E_HUMAN	M.S(+42.01)C(+57.02)QISC(+57.02)K.S	Acetylation (N-term); Carbamidomethylation								1
P33778|H2B1B_HUMAN	K.QVHPDTGISSK(+42.01)AMGIMN(+28.03)S(+14.02)FVNDIFER(+28.03)IAGEASR.L	Acetylation (K); Dimethylation(NP); Methylation(others); Dimethylation(KR)						1
P33778|H2B1B_HUMAN	K.QVHPDTGISSK(+42.01)AMGIMNSFVNDIFE(+14.02)R(+14.02)IAGEASR(+14.02)(+28.03).L	Acetylation (K); Methylation(others); Methylation(KR); Methylation(C-term); Dimethylation(KR)							1
P33778|H2B1B_HUMAN	K.A(+42.01)M(+15.99)GIM(+15.99)NSFVNDIFER.I	Acetylation (N-term); Oxidation (M)										1
P33778|H2B1B_HUMAN	K.A(+42.01)M(+15.99)GIMNSFVNDIFER.I	Acetylation (N-term); Oxidation (M)										1
P35579|MYH9_HUMAN	K.D(+42.01)FS(+14.02)ALESQLQDTQELLQEENR.Q	Acetylation (N-term); Methylation(others)												1
P35579|MYH9_HUMAN	M.A(+42.01)QQAADKYLYVDK.N	Acetylation (N-term)													1
P35749|MYH11_HUMAN	K.N(+42.01)FINSPVAQADWAAK.R	Acetylation (N-term)				1								1
P35754|GLRX1_HUMAN	M.A(+42.01)QEFVNC(+57.02)K.I	Acetylation (N-term); Carbamidomethylation						1					1
P37837|TALDO_HUMAN	R.M(+15.99)(+42.01)ESALDQLK.Q	Oxidation (M); Acetylation (N-term)	1		1	1	1	1	1	1		1	1	1	1	1	1	1	1	1	1	1	1	1
P37837|TALDO_HUMAN	R.M(+42.01)ESALDQLK.Q	Acetylation (N-term)												1		1	1	1			1	1	1	1	1
P40121|CAPG_HUMAN	M(+15.99)(+42.01)YTAIPQSGSPFPGSVQDPGLHVWR.V	Oxidation (M); Acetylation (N-term)						1					1
P41218|MNDA_HUMAN	K.I(+42.01)SQLYK.Q	Acetylation (N-term)			1
P41240|CSK_HUMAN	M.S(+42.01)AIQAAWPSGTEC(+57.02)IAK.Y	Acetylation (N-term); Carbamidomethylation													1									1
P43250|GRK6_HUMAN	M(+15.99)(+42.01)ELENIVANTVLLK.A	Oxidation (M); Acetylation (N-term)													1
P43490|NAMPT_HUMAN	M(+15.99)(+42.01)NPAAEAEFNILLATDSYK.V	Oxidation (M); Acetylation (N-term)	1	1	1	1	1	1	1	1	1	1	1	1	1						1	1	1
P43490|NAMPT_HUMAN	M(+42.01)NPAAEAEFNILLATDSYK.V	Acetylation (N-term)						1				1	1	1	1
P46976|GLYG_HUMAN	M.T(+42.01)DQAFVTLTTNDAYAK.G	Acetylation (N-term)	1		1	1	1						1	1	1	1			1	1	1	1		1
P47755|CAZA2_HUMAN	M.A(+42.01)DLEEQLSDEEKVR.I	Acetylation (N-term)				1	1	1		1		1	1	1	1	1	1	1	1		1	1	1	1	1
P47756|CAPZB_HUMAN	M.S(+42.01)DQQLDC(+57.02)ALDLM(+15.99)R.R	Acetylation (N-term); Carbamidomethylation; Oxidation (M)	1		1	1	1	1	1	1		1	1	1	1	1	1	1	1	1	1	1	1	1	1
P47756|CAPZB_HUMAN	M.S(+42.01)DQQLDC(+57.02)ALDLMR.R	Acetylation (N-term); Carbamidomethylation	1		1	1	1	1	1	1	1	1	1	1	1	1	1	1	1	1	1	1	1	1	1
P48595|SPB10_HUMAN	M(+42.01)DSLATSINQFALELSK.K	Acetylation (N-term)							1				1
P48637|GSHB_HUMAN	M.A(+42.01)TNWGSLLQDK.Q	Acetylation (N-term)																					1
P49720|PSB3_HUMAN	M.S(+42.01)IMSYNGGAVMAMK.G	Acetylation (N-term)				1
P49721|PSB2_HUMAN	M(+15.99)(+42.01)EYLIGIQGPDYVLVASDR.V	Oxidation (M); Acetylation (N-term)				1		1	1	1		1	1		1
P52907|CAZA1_HUMAN	M.A(+42.01)DFDDRVSDEEKVR.I	Acetylation (N-term)							1			1
P50552|VASP_HUMAN	M.S(+42.01)ETVIC(+57.02)SSR.A	Acetylation (N-term); Carbamidomethylation					1						1	1	1
P51159|RB27A_HUMAN	M.S(+42.01)DGDYDYLIK.F	Acetylation (N-term)			1	1	1	1					1	1	1	1		1	1		1	1	1	1	1
P52565|GDIR1_HUMAN	M.A(+42.01)EQEPTAEQLAQIAAENEEDEHSVNYKPPAQK.S	Acetylation (N-term)				1		1					1	1
P52566|GDIR2_HUMAN	K.A(+42.01)T(+14.02)FMVGSYGPR(+.98)PEEYEFLTPVEEAPK.G	Acetylation (N-term); Methylation(others); Citrullination											1
P52566|GDIR2_HUMAN	M.T(+42.01)EKAPEPHVEEDDDDELDSK.L	Acetylation (N-term)				1		1					1	1	1	1	1	1	1	1	1	1	1	1	1
P52566|GDIR2_HUMAN	M.TEK(+42.01)APEPHVEEDDDDELDSKLNYKPPPQK.S	Acetylation (K)						1					1		1						1
P52597|HNRPF_HUMAN	M.M(+15.99)(+42.01)LGPEGGEGFVVK.L	Oxidation (M); Acetylation (N-term)																1
P52790|HXK3_HUMAN	M(+15.99)(+42.01)DSIGSSGLR.Q	Oxidation (M); Acetylation (N-term)				1	1						1
P52790|HXK3_HUMAN	M(+42.01)DSIGSSGLR.Q	Acetylation (N-term)															1	1				1	1	1
P52907|CAZA1_HUMAN	M.A(+42.01)DFDDRVSDEEK.V	Acetylation (N-term)												1	1
P52907|CAZA1_HUMAN	M.A(+42.01)DFDDRVSDEEKVR.I	Acetylation (N-term)				1		1							1		1
P54652|HSP72_HUMAN	R.M(+42.01)VQE(+79.97)AERYK.S	Acetylation (N-term); Phosphorylation (E)														1	1
P55008|AIF1_HUMAN	M.S(+42.01)QTR(+.98)DLQGGK.A	Acetylation (N-term); Citrullination											1
P55072|TERA_HUMAN	M.A(+42.01)SGADSKGDDLSTAILK.Q	Acetylation (N-term)				1	1		1			1	1	1	1	1	1	1					1	1
P57053|H2BFS_HUMAN	K.R(+42.01)SRKESYSVYVYK.V	Acetylation (N-term)					1
P57053|H2BFS_HUMAN	K.QVHPDTGISSK(+42.01)AMGIMNSFVNDIFE(+14.02)R(+14.02)IAGEASR(+14.02)(+28.03).L	Acetylation (K); Methylation(others); Methylation(KR); Methylation(C-term); Dimethylation(KR)							1		1
P57053|H2BFS_HUMAN	R.L(+42.01)PHYN(+28.03)K(+42.01)R(+.98)STITSREIQTAVR.L	Acetylation (N-term); Dimethylation(NP); Acetylation (K); Citrullination							1
P57053|H2BFS_HUMAN	K.A(+42.01)M(+15.99)GIM(+15.99)NSFVNDIFER.I	Acetylation (N-term); Oxidation (M)										1
P57053|H2BFS_HUMAN	K.A(+42.01)M(+15.99)GIMNSFVNDIFER.I	Acetylation (N-term); Oxidation (M)										1
P57053|H2BFS_HUMAN	M.PEPAK(+42.01)SAPAPK.K	Acetylation (K)												1	1		1			1	1			1
P58546|MTPN_HUMAN	M.C(+57.02)(+42.01)DKEFM(+15.99)WALK.N	Carbamidomethylation; Acetylation (N-term); Oxidation (M)												1	1		1	1	1	1		1	1	1
P58876|H2B1D_HUMAN	K.QVHPDTGISSK(+42.01)AMGIMNSFVND(+14.02)IFER(+28.03)IAGEASR(+14.02)(+14.02).L	Acetylation (K); Methylation(others); Dimethylation(KR); Methylation(C-term); Methylation(KR)									1
P58876|H2B1D_HUMAN	K.K(+42.01)AVTK(+42.01)AQK.K	Acetylation (N-term); Acetylation (K)																						1
P58546|MTPN_HUMAN	M.C(+57.02)(+42.01)DKEFM(+15.99)WALK.N	Carbamidomethylation; Acetylation (N-term); Oxidation (M)				1	1						1
P59768|GBG2_HUMAN	M.A(+42.01)SNNTASIAQAR.K	Acetylation (N-term)	1	1	1		1				1
P59998|ARPC4_HUMAN	M.T(+42.01)ATLRPYLSAVR.A	Acetylation (N-term)	1	1	1	1	1			1		1	1	1	1						1	1			1
P59998|ARPC4_HUMAN	M.T(+42.01)ATLRPYLSAVRATLQAALC(+57.02)LENFSSQVVER.H	Acetylation (N-term); Carbamidomethylation						1	1
P60660|MYL6_HUMAN	M.C(+57.02)(+42.01)DFTEDQTAEFK.E	Carbamidomethylation; Acetylation (N-term)													1					1				1
P60660|MYL6_HUMAN	M.C(+57.02)(+42.01)DFTEDQTAEFKEAFQLFDR.T	Carbamidomethylation; Acetylation (N-term)	1	1		1	1	1		1	1	1	1	1	1
P60660|MYL6_HUMAN	M.C(+57.02)(+42.01)DFTEDQTAEFKEAFQLFDRTGDGK.I	Carbamidomethylation; Acetylation (N-term)						1					1		1
P60709|ACTB_HUMAN	M.D(+42.01)(+14.02)D(+14.02)D(+14.02)IAALVVDNGSGM(+15.99)C(+57.02)K.A	Acetylation (N-term); Methylation(others); Oxidation (M); Carbamidomethylation																		1
P60709|ACTB_HUMAN	M.D(+42.01)DDIAALVVD(+14.02)N(+28.03)GSGM(+15.99)C(+57.02)K.A	Acetylation (N-term); Methylation(others); Dimethylation(NP); Oxidation (M); Carbamidomethylation																						1
P60709|ACTB_HUMAN	M.D(+42.01)DDIAALVVD(+14.02)NGSGM(+15.99)C(+57.02)K.A	Acetylation (N-term); Methylation(others); Oxidation (M); Carbamidomethylation																		1	1
P60709|ACTB_HUMAN	M.D(+42.01)DDIAALVVDN(+28.03)GSGM(+15.99)C(+14.02)K.A	Acetylation (N-term); Dimethylation(NP); Oxidation (M); Methylation(others)																	1				1		1
P60709|ACTB_HUMAN	M.D(+42.01)DDIAALVVDNGS(+14.02)GMC(+57.02)KAGFAGDDAPR.A	Acetylation (N-term); Methylation(others); Carbamidomethylation													1
P60709|ACTB_HUMAN	M.D(+42.01)DDIAALVVDNGSGM(+15.99)C(+14.02)K(+14.02)(+14.02).A	Acetylation (N-term); Oxidation (M); Methylation(others); Methylation(C-term); Methylation(KR)														1
P60709|ACTB_HUMAN	M.D(+42.01)DDIAALVVDNGSGM(+15.99)C(+14.02)K(+42.01)(+14.02).A	Acetylation (N-term); Oxidation (M); Methylation(others); Acetylation (K); Methylation(C-term)																		1
P60709|ACTB_HUMAN	M.D(+42.01)DDIAALVVDNGSGM(+15.99)C(+14.02)K(+42.01).A	Acetylation (N-term); Oxidation (M); Methylation(others); Acetylation (K)															1
P60709|ACTB_HUMAN	M.D(+42.01)DDIAALVVDNGSGM(+15.99)C(+57.02)K(+42.01).A	Acetylation (N-term); Oxidation (M); Carbamidomethylation; Acetylation (K)				1	1	1	1		1	1	1	1	1	1	1	1	1		1	1	1	1	1
P60709|ACTB_HUMAN	M.D(+42.01)DDIAALVVDNGSGM(+15.99)C(+57.02)K.A	Acetylation (N-term); Oxidation (M); Carbamidomethylation	1	1	1	1	1	1	1	1	1	1	1	1	1	1	1	1	1	1		1	1	1	1
P60709|ACTB_HUMAN	M.D(+42.01)DDIAALVVDNGSGMC(+14.02)K(+42.01).A	Acetylation (N-term); Methylation(others); Acetylation (K)																							1
P60709|ACTB_HUMAN	M.D(+42.01)DDIAALVVDNGSGMC(+57.02)K(+42.01).A	Acetylation (N-term); Carbamidomethylation; Acetylation (K)							1										1				1
P60709|ACTB_HUMAN	M.D(+42.01)DDIAALVVDNGSGMC(+57.02)K.A	Acetylation (N-term); Carbamidomethylation	1	1	1	1	1	1	1	1	1	1	1	1	1	1	1	1	1	1	1	1	1	1	1
P60709|ACTB_HUMAN	R.C(+42.01)(+14.02)PEALFQPSFLGMESC(+57.02)GIHETTFNSIM(+15.99)K.C	Acetylation (N-term); Methylation(others); Carbamidomethylation; Oxidation (M)		1				1				1	1								1
P60709|ACTB_HUMAN	R.C(+42.01)(+14.02)PEALFQPSFLGMESC(+57.02)GIHETTFNSIMK.C	Acetylation (N-term); Methylation(others); Carbamidomethylation						1	1	1		1	1		1
P60709|ACTB_HUMAN	R.C(+57.02)PEALFQPSFLGMESC(+14.02)GIHETTFN(+28.03)SIM(+15.99)K(+42.01)(+14.02).C	Carbamidomethylation; Methylation(others); Dimethylation(NP); Oxidation (M); Acetylation (K); Methylation(C-term)						1					1
P60900|PSA6_HUMAN	M.S(+42.01)R(+.98)GSSAGFDR.H	Acetylation (N-term); Citrullination				1	1													1
P60983|GMFB_HUMAN	M.S(+42.01)ESLVVC(+57.02)DVAEDLVEK.L	Acetylation (N-term); Carbamidomethylation					1
P61163|ACTZ_HUMAN	M(+15.99)(+42.01)ESYDVIANQPVVIDNGSGVIK.A	Oxidation (M); Acetylation (N-term)				1									1	1			1		1
P61626|LYSC_HUMAN	K.T(+42.01)PGAVNAC(+57.02)H(+14.02)LSC(+14.02)SALLQDNIADAVAC(+57.02)AK.R	Acetylation (N-term); Carbamidomethylation; Methylation(others)																							1
P61923|COPZ1_HUMAN	M(+15.99)(+42.01)EALILEPSLYTVK.A	Oxidation (M); Acetylation (N-term)	1			1	1	1	1		1	1	1	1	1					1	1			1	1
P62158|CALM_HUMAN	M.A(+42.01)DQLTEEQIAEFK.E	Acetylation (N-term)			1	1	1		1				1	1	1	1	1	1	1	1	1	1	1	1	1
P62158|CALM_HUMAN	M.A(+42.01)DQLTEEQIAEFKEAFSLFDKDGDGTITTK.E	Acetylation (N-term)		1		1	1			1		1	1
P62258|1433E_HUMAN	M(+15.99)(+42.01)DDREDLVYQAK.L	Oxidation (M); Acetylation (N-term)				1	1	1		1		1	1	1	1	1	1	1	1	1	1	1	1		1
P62258|1433E_HUMAN	M(+42.01)DDREDLVYQAK.L	Acetylation (N-term)																				1		1
P62310|LSM3_HUMAN	M.A(+42.01)DDVDQQQTTNTVEEPLDLIR.L	Acetylation (N-term)				1														1	1	1
P62328|TYB4_HUMAN	M.S(+42.01)DKPDM(+15.99)AEIEK.F	Acetylation (N-term); Oxidation (M)	1	1	1	1	1	1	1	1	1	1	1	1	1	1	1	1	1	1	1	1	1	1	1
P62328|TYB4_HUMAN	M.S(+42.01)DKPDM(+15.99)AEIEKFDK.S	Acetylation (N-term); Oxidation (M)	1	1	1	1	1	1	1	1	1	1	1	1	1	1	1	1	1	1	1	1	1	1	1
P62328|TYB4_HUMAN	M.S(+42.01)DKPDMAEIEK.F	Acetylation (N-term)	1	1	1	1		1	1	1	1	1	1	1	1	1	1	1	1	1	1	1	1	1	1
P62328|TYB4_HUMAN	M.S(+42.01)DKPDMAEIEKFDK.S	Acetylation (N-term)	1	1	1	1	1	1	1	1	1	1	1	1	1	1	1	1	1	1	1	1	1	1	1
P62328|TYB4_HUMAN	M.SDK(+42.01)PDMAEIEKFDK.S	Acetylation (K)																				1
P62491|RB11A_HUMAN	M.G(+42.01)TR(+.98)DDEYDYLFK.V	Acetylation (N-term); Citrullination				1	1			1	1	1	1		1	1		1			1	1	1	1	1
P62491|RB11A_HUMAN	M.G(+42.01)TRDDEYDYLFK.V	Acetylation (N-term)														1	1		1					1
P62805|H4_HUMAN	K.GGK(+42.01)GLGK(+42.01)GGAK(+42.01)R.H	Acetylation (K)			1	1	1	1		1					1									1	1
P62805|H4_HUMAN	K.GLGK(+42.01)GGAK(+42.01)R(+.98)HR.K	Acetylation (K); Citrullination	1	1	1	1	1	1	1	1		1		1	1		1		1	1		1	1	1	1
P62805|H4_HUMAN	K.GLGK(+42.01)GGAK(+42.01)R.H	Acetylation (K)	1	1	1		1	1	1	1	1	1	1	1	1	1	1	1	1		1		1	1
P62805|H4_HUMAN	M.S(+42.01)GR(+.98)GK(+42.01)GGK(+42.01)GLGK.G	Acetylation (N-term); Citrullination; Acetylation (K)								1		1		1	1			1	1	1	1		1	1	1
P62807|H2B1C_HUMAN	K.K(+42.01)AVTK(+42.01)AQK.K	Acetylation (N-term); Acetylation (K)																						1
P62807|H2B1C_HUMAN	M.PEPAK(+42.01)SAPAPK.K	Acetylation (K)															1			1	1
P62807|H2B1C_HUMAN	K.QVHPDTGISSK(+42.01)AMGIMN(+28.03)S(+14.02)FVNDIFER(+28.03)IAGEASR.L	Acetylation (K); Dimethylation(NP); Methylation(others); Dimethylation(KR)						1
P62820|RAB1A_HUMAN	M.S(+42.01)SMN(+28.03)PEYDYLFK.L	Acetylation (N-term); Dimethylation(NP)															1	1				1
P62826|RAN_HUMAN	M.A(+42.01)AQGEPQVQFK.L	Acetylation (N-term)									1			1	1				1	1	1				1
P62873|GBB1_HUMAN	M.S(+42.01)ELDQLRQEAEQLK.N	Acetylation (N-term)	1	1	1	1	1	1	1	1	1	1	1	1
P62879|GBB2_HUMAN	M.S(+42.01)ELEQLRQEAEQLR.N	Acetylation (N-term)		1	1	1	1	1	1	1		1	1	1							1
P62937|PPIA_HUMAN	M.V(+42.01)NPTVFFDIAVDGEPLGR.V	Acetylation (N-term)											1
P63104|1433Z_HUMAN	M(+15.99)(+42.01)DKNELVQK.A	Oxidation (M); Acetylation (N-term)	1	1	1	1	1	1	1	1	1	1	1		1	1	1		1		1	1	1	1	1
P63104|1433Z_HUMAN	M(+42.01)DKNELVQK.A	Acetylation (N-term)												1	1	1	1	1	1		1	1	1	1	1
P63220|RS21_HUMAN	M(+15.99)(+42.01)QNDAGEFVDLYVPR.K	Oxidation (M); Acetylation (N-term)															1	1			1
P63241|IF5A1_HUMAN	M.A(+42.01)DDLDFETGDAGASATFPM(+15.99)QC(+57.02)SALR.K	Acetylation (N-term); Oxidation (M); Carbamidomethylation													1						1
P63241|IF5A1_HUMAN	M.A(+42.01)DDLDFETGDAGASATFPMQC(+57.02)SALR.K	Acetylation (N-term); Carbamidomethylation													1
P63261|ACTG_HUMAN	M.E(+42.01)EEIAALVIDN(+28.03)GSGM(+15.99)C(+14.02)K.A	Acetylation (N-term); Dimethylation(NP); Oxidation (M); Methylation(others)													1
P63261|ACTG_HUMAN	M.E(+42.01)EEIAALVIDNGSGM(+15.99)C(+57.02)K(+14.02)(+28.03).A	Acetylation (N-term); Oxidation (M); Carbamidomethylation; Methylation(C-term); Dimethylation(KR)															1
P63261|ACTG_HUMAN	M.E(+42.01)EEIAALVIDNGSGM(+15.99)C(+57.02)K(+42.01).A	Acetylation (N-term); Oxidation (M); Carbamidomethylation; Acetylation (K)						1															1
P63261|ACTG_HUMAN	M.E(+42.01)EEIAALVIDNGSGM(+15.99)C(+57.02)K(+42.01)(+14.02).A	Acetylation (N-term); Oxidation (M); Carbamidomethylation; Acetylation (K); Methylation(C-term)													1
P63261|ACTG_HUMAN	M.E(+42.01)EEIAALVIDNGSGM(+15.99)C(+57.02)K.A	Acetylation (N-term); Oxidation (M); Carbamidomethylation	1	1	1	1	1	1	1	1	1	1	1		1	1	1	1	1	1	1	1	1	1	1
P63261|ACTG_HUMAN	M.E(+42.01)EEIAALVIDNGSGMC(+57.02)K.A	Acetylation (N-term); Carbamidomethylation	1		1	1		1	1		1	1		1	1	1	1	1	1	1	1	1	1	1	1
P63261|ACTG_HUMAN	R.C(+42.01)(+14.02)PEALFQPSFLGMESC(+57.02)GIHETTFNSIM(+15.99)K.C	Acetylation (N-term); Methylation(others); Carbamidomethylation; Oxidation (M)		1				1					1								1
P63261|ACTG_HUMAN	R.C(+42.01)(+14.02)PEALFQPSFLGMESC(+57.02)GIHETTFNSIMK.C	Acetylation (N-term); Methylation(others); Carbamidomethylation						1	1	1		1	1		1
P63261|ACTG_HUMAN	R.C(+57.02)PEALFQPSFLGMESC(+14.02)GIHETTFN(+28.03)SIM(+15.99)K(+42.01)(+14.02).C	Carbamidomethylation; Methylation(others); Dimethylation(NP); Oxidation (M); Acetylation (K); Methylation(C-term)						1				1	1
P63313|TYB10_HUMAN	M.A(+42.01)DKPDM(+15.99)GEIASFDK.A	Acetylation (N-term); Oxidation (M)	1	1	1	1	1	1	1	1	1	1	1	1	1	1	1	1	1	1	1	1	1	1	1
P63313|TYB10_HUMAN	M.A(+42.01)DKPDMGEIASFDK.A	Acetylation (N-term)				1	1	1			1	1	1	1	1	1	1	1	1		1	1	1	1	1
P67936|TPM4_HUMAN	M.A(+42.01)GLNSLEAVK.R	Acetylation (N-term)											1
P68431|H31_HUMAN	K.APR(+.98)K(+42.01)QLATK.A	Citrullination; Acetylation (K)												1		1	1	1	1	1	1	1	1	1	1
P68431|H31_HUMAN	K.QLATK(+42.01)AAR(+.98)K(+14.02).S	Acetylation (K); Citrullination; Methylation(KR)																1	1	1
P68431|H31_HUMAN	K.QLATK(+42.01)AAR(+.98)K.S	Acetylation (K); Citrullination												1			1	1		1	1		1		1
P68431|H31_HUMAN	K.QLATK(+42.01)AAR.K	Acetylation (K)														1	1	1	1	1	1	1	1		1
P68431|H31_HUMAN	K.QTAR(+.98)K(+28.03)STGGK(+42.01)APR(+.98).K	Citrullination; Dimethylation(KR); Acetylation (K)												1			1		1	1	1	1
P68431|H31_HUMAN	K.QTAR(+.98)K(+42.01)STGGK(+28.03)APR(+.98).K	Citrullination; Acetylation (K); Dimethylation(KR)																					1
P68431|H31_HUMAN	K.STGGK(+42.01)APR(+.98)K(+42.01)QLATK.A	Acetylation (K); Citrullination																1		1		1		1	1
P68431|H31_HUMAN	R.K(+42.01)STGGK(+42.01)APR(+.98)K.Q	Acetylation (N-term); Acetylation (K); Citrullination												1		1				1
P68431|H31_HUMAN	R.K(+42.01)STGGK(+42.01)APR.K	Acetylation (N-term); Acetylation (K)						1					1	1		1	1	1	1		1	1	1	1	1
P68431|H31_HUMAN	R.KQLATK(+42.01)AAR.K	Acetylation (K)															1				1	1
P78371|TCPB_HUMAN	M.A(+42.01)SLSLAPVNIFK.A	Acetylation (N-term)	1		1	1	1	1	1	1	1	1	1	1	1	1	1			1	1	1			1
P84243|H33_HUMAN	K.AAR(+14.02)K(+42.01)SAPS(+14.02)TGGVK.K	Methylation(KR); Acetylation (K); Methylation(others)						1					1
P84243|H33_HUMAN	K.A(+42.01)AR(+28.03)KSAPSTGGVK.K	Acetylation (N-term); Dimethylation(KR)													1										1
P84243|H33_HUMAN	K.APR(+.98)K(+42.01)QLATK.A	Citrullination; Acetylation (K)												1	1		1	1	1	1	1	1			1
P84243|H33_HUMAN	K.QLATK(+42.01)AAR(+.98)K(+14.02).S	Acetylation (K); Citrullination; Methylation(KR)																1	1	1
P84243|H33_HUMAN	K.QLATK(+42.01)AAR(+.98)K.S	Acetylation (K); Citrullination												1	1		1	1		1	1				1
P84243|H33_HUMAN	K.QLATK(+42.01)AAR.K	Acetylation (K)															1	1	1	1	1	1			1
P84243|H33_HUMAN	K.QTAR(+.98)K(+28.03)STGGK(+42.01)APR(+.98).K	Citrullination; Dimethylation(KR); Acetylation (K)												1	1		1		1	1	1	1
P84243|H33_HUMAN	K.STGGK(+42.01)APR(+.98)K(+42.01)QLATK.A	Acetylation (K); Citrullination													1			1		1		1			1
P84243|H33_HUMAN	R.K(+42.01)STGGK(+42.01)APR(+.98)K.Q	Acetylation (N-term); Acetylation (K); Citrullination												1	1					1
P84243|H33_HUMAN	R.K(+42.01)STGGK(+42.01)APR.K	Acetylation (N-term); Acetylation (K)				1	1	1					1	1	1		1	1	1		1	1			1
P84243|H33_HUMAN	R.KQLATK(+42.01)AAR.K	Acetylation (K)				1											1				1	1
Q00610|CLH1_HUMAN	M.A(+42.01)QILPIR.F	Acetylation (N-term)					1										1		1			1
Q00839|HNRPU_HUMAN	M.S(+42.01)SSPVNVK.K	Acetylation (N-term)											1
Q01081|U2AF1_HUMAN	M.A(+42.01)EYLASIFGTEK.D	Acetylation (N-term)											1		1
Q01469|FABP5_HUMAN	M.A(+42.01)TVQQLEGR.W	Acetylation (N-term)											1		1
Q01518|CAP1_HUMAN	M.A(+42.01)DM(+15.99)QNLVER.L	Acetylation (N-term); Oxidation (M)	1		1	1	1	1	1	1		1	1	1	1	1	1	1	1	1	1	1	1	1	1
Q01518|CAP1_HUMAN	M.A(+42.01)DMQNLVER(+.98)LER.A	Acetylation (N-term); Citrullination													1		1
Q01518|CAP1_HUMAN	M.A(+42.01)DMQNLVER.L	Acetylation (N-term)	1		1	1	1	1	1		1	1	1	1	1		1	1	1	1	1	1	1	1	1
Q04446|GLGB_HUMAN	M.A(+42.01)APM(+15.99)TPAARPEDYEAALNAALADVPELAR.L	Acetylation (N-term); Oxidation (M)											1
Q04917|1433F_HUMAN	M.G(+42.01)DREQLLQR.A	Acetylation (N-term)	1			1	1	1		1	1	1	1	1	1	1	1	1	1		1		1		1
Q05315|LEG10_HUMAN	M.S(+42.01)LLPVPYTEAASLSTGSTVTIK.G	Acetylation (N-term)		1		1	1	1	1	1	1	1	1	1	1						1	1			1
Q06323|PSME1_HUMAN	M.A(+42.01)M(+15.99)LR(+.98)VQPEAQAK.V	Acetylation (N-term); Oxidation (M); Citrullination												1	1
Q07960|RHG01_HUMAN	M(+15.99)(+42.01)DPLSELQDDLTLDDTSEALNQLK.L	Oxidation (M); Acetylation (N-term)											1		1
Q13045|FLII_HUMAN	M(+15.99)(+42.01)EATGVLPFVR.G	Oxidation (M); Acetylation (N-term)				1	1	1			1			1	1	1	1	1	1	1		1		1
Q13045|FLII_HUMAN	M(+42.01)EATGVLPFVR.G	Acetylation (N-term)													1		1					1
																							1
Q14764|MVP_HUMAN	M.A(+42.01)TEEFIIR.I	Acetylation (N-term)	1	1	1	1	1	1	1	1	1	1	1	1	1	1			1	1		1	1
Q15772|SPEG_HUMAN	R.S(+14.02)S(+14.02)DTGSK(+42.01)APPTFK.V	Methylation(others); Acetylation (K)							1
Q14974|IMB1_HUMAN	M(+15.99)(+42.01)ELITILEK.T	Oxidation (M); Acetylation (N-term)						1				1	1		1
Q14974|IMB1_HUMAN	M(+42.01)ELITILEK.T	Acetylation (N-term)						1							1
Q15080|NCF4_HUMAN	M.A(+42.01)VAQQLR(+.98)AESDFEQLPDDVAISANIADIEEK.R	Acetylation (N-term); Citrullination													1
Q15080|NCF4_HUMAN	M.A(+42.01)VAQQLR.A	Acetylation (N-term)											1				1
Q15370|ELOB_HUMAN	M(+15.99)(+42.01)DVFLMIR.R	Oxidation (M); Acetylation (N-term)						1					1		1
Q15907|RB11B_HUMAN	M.G(+42.01)TR(+.98)DDEYDYLFK.V	Acetylation (N-term); Citrullination				1	1			1	1	1	1		1	1	1	1	1		1	1	1	1	1
Q15907|RB11B_HUMAN	M.G(+42.01)TRDDEYDYLFK.V	Acetylation (N-term)														1								1
Q16186|ADRM1_HUMAN	M.T(+42.01)TSGALFPSLVPGSR.G	Acetylation (N-term)						1						1
Q16695|H31T_HUMAN	K.APR(+.98)K(+42.01)QLATK.V	Citrullination; Acetylation (K)												1	1	1	1			1	1	1	1	1	1
Q16695|H31T_HUMAN	R.FQSSAVM(+15.99)ALQEAC(+14.02)ESYLVGLFEDTNLC(+14.02)VIHAK(+42.01).R	Oxidation (M); Methylation(others); Acetylation (K)											1
Q16695|H31T_HUMAN	K.QTAR(+.98)K(+28.03)STGGK(+42.01)APR(+.98).K	Citrullination; Dimethylation(KR); Acetylation (K)												1	1		1			1	1	1
Q16695|H31T_HUMAN	K.QTAR(+.98)K(+42.01)STGGK(+28.03)APR(+.98).K	Citrullination; Acetylation (K); Dimethylation(KR)																					1
Q16695|H31T_HUMAN	K.STGGK(+42.01)APR(+.98)K(+42.01)QLATK.V	Acetylation (K); Citrullination													1					1		1		1	1
Q16695|H31T_HUMAN	R.K(+42.01)STGGK(+42.01)APR(+.98)K.Q	Acetylation (N-term); Acetylation (K); Citrullination												1	1	1				1
Q16695|H31T_HUMAN	R.K(+42.01)STGGK(+42.01)APR.K	Acetylation (N-term); Acetylation (K)											1	1	1	1	1				1	1	1	1	1
Q16777|H2A2C_HUMAN	K.VTIAQGGVLPNIQAVLLPK(+42.01)KTESH(+14.02)K(+42.01)AK(+42.01).S	Acetylation (K); Methylation(others)	1	1	1
Q16777|H2A2C_HUMAN	K.VTIAQGGVLPNIQAVLLPK(+42.01)K(+14.02)TESHK(+42.01)AK(+42.01).S	Acetylation (K); Methylation(KR)				1	1			1		1	1	1
Q16777|H2A2C_HUMAN	M.S(+42.01)GR(+.98)GK(+42.01)QGGK(+42.01)AR.A	Acetylation (N-term); Citrullination; Acetylation (K)												1	1
Q16778|H2B2E_HUMAN	M.PEPAK(+42.01)SAPAPK.K	Acetylation (K)												1	1		1							1
Q16778|H2B2E_HUMAN	M.PEPAK(+42.01)SAPAPK.K	Acetylation (K)																		1	1
Q16778|H2B2E_HUMAN	K.QVHPDTGISSK(+42.01)AMGIMN(+28.03)S(+14.02)FVNDIFER(+28.03)IAGEASR.L	Acetylation (K); Dimethylation(NP); Methylation(others); Dimethylation(KR)						1
Q16778|H2B2E_HUMAN	K.QVHPDTGISSK(+42.01)AMGIMNSFVNDIFE(+14.02)R(+14.02)IAGEASR(+14.02)(+28.03).L	Acetylation (K); Methylation(others); Methylation(KR); Methylation(C-term); Dimethylation(KR)							1
Q16778|H2B2E_HUMAN	K.QVHPDTGISSK(+42.01)AMGIMNSFVND(+14.02)IFER(+28.03)IAGEASR(+14.02)(+14.02).L	Acetylation (K); Methylation(others); Dimethylation(KR); Methylation(C-term); Methylation(KR)									1
Q16778|H2B2E_HUMAN	K.A(+42.01)M(+15.99)GIM(+15.99)NSFVNDIFER.I	Acetylation (N-term); Oxidation (M)										1
Q16778|H2B2E_HUMAN	K.A(+42.01)M(+15.99)GIMNSFVNDIFER.I	Acetylation (N-term); Oxidation (M)										1
Q16851|UGPA_HUMAN	M.S(+42.01)R(+.98)FVQDLSK.A	Acetylation (N-term); Citrullination																1
Q562R1|ACTBL_HUMAN	K.YPIEH(+14.02)GVVT(+14.02)NWDDMEK(+42.01)IWYHTFYNE(+14.02)LR.V	Methylation(others); Acetylation (K)						1
Q562R1|ACTBL_HUMAN	R.H(+42.01)(+14.02)QGVMVGMGQK(+42.01)D(+14.02)C(+14.02)YVGDEAQSKR.G	Acetylation (N-term); Methylation(others); Acetylation (K)			1
Q562R1|ACTBL_HUMAN	R.H(+42.01)(+14.02)QGVM(+15.99)VGMGQK(+42.01)D(+14.02)C(+57.02)YVGDEAQSKR.G	Acetylation (N-term); Methylation(others); Oxidation (M); Acetylation (K); Carbamidomethylation					1																	1
Q5QNW6|H2B2F_HUMAN	K.AVTK(+42.01)VQK.K	Acetylation (K)																						1
Q5QNW6|H2B2F_HUMAN	K.KAVTK(+42.01)VQK.K	Acetylation (K)												1	1	1					1	1
Q5QNW6|H2B2F_HUMAN	M.PDPAK(+42.01)SAPAPK.K	Acetylation (K)																			1
Q5QNW6|H2B2F_HUMAN	K.R(+42.01)SRKESYSVYVYK.V	Acetylation (N-term)					1
Q5QNW6|H2B2F_HUMAN	K.QVHPDTGISSK(+42.01)AMGIMN(+28.03)S(+14.02)FVNDIFER(+28.03)IAGEASR.L	Acetylation (K); Dimethylation(NP); Methylation(others); Dimethylation(KR)						1
Q5QNW6|H2B2F_HUMAN	K.QVHPDTGISSK(+42.01)AMGIMNSFVND(+14.02)IFER(+28.03)IAGEASR(+14.02)(+14.02).L	Acetylation (K); Methylation(others); Dimethylation(KR); Methylation(C-term); Methylation(KR)									1
Q5SSJ5|HP1B3_HUMAN	M.A(+42.01)TDTSQGELVHPK.A	Acetylation (N-term)												1	1		1				1		1		1
Q6GYQ0|RGPA1_HUMAN	K.NLLDEHT(+14.02)DMC(+57.02)K(+42.01)(+14.02).R	Methylation(others); Carbamidomethylation; Acetylation (K); Methylation(C-term)									1
Q6FI13|H2A2A_HUMAN	M.S(+42.01)GR(+.98)GK(+42.01)QGGK(+42.01)AR.A	Acetylation (N-term); Citrullination; Acetylation (K)													1
Q6IS14|IF5AL_HUMAN	M.A(+42.01)DDLDFETGDAGASATFPM(+15.99)QC(+57.02)SALR.K	Acetylation (N-term); Oxidation (M); Carbamidomethylation												1
Q6NXT2|H3C_HUMAN	K.APR(+.98)K(+42.01)QLATK.A	Citrullination; Acetylation (K)														1
Q6NXT2|H3C_HUMAN	K.QLATK(+42.01)AAR.K	Acetylation (K)														1
Q6NXT2|H3C_HUMAN	R.K(+42.01)STGGK(+42.01)APR(+.98)K.Q	Acetylation (N-term); Acetylation (K); Citrullination														1
Q6NXT2|H3C_HUMAN	R.K(+42.01)STGGK(+42.01)APR.K	Acetylation (N-term); Acetylation (K)														1
Q6S8J3|POTEE_HUMAN	K.N(+42.01)DNLLKALQLNELT(+79.97)M(+15.99)DDDTAVLVIDNGSGMC(+57.02)K.A	Acetylation (N-term); Phosphorylation (STY); Oxidation (M); Carbamidomethylation																						1
Q71DI3|H32_HUMAN	K.APR(+.98)K(+42.01)QLATK.A	Citrullination; Acetylation (K)												1	1	1	1	1	1	1	1	1	1	1	1
Q71DI3|H32_HUMAN	K.QLATK(+42.01)AAR(+.98)K(+14.02).S	Acetylation (K); Citrullination; Methylation(KR)																1	1	1
Q71DI3|H32_HUMAN	K.QLATK(+42.01)AAR(+.98)K.S	Acetylation (K); Citrullination												1	1		1	1	1	1	1		1		1
Q71DI3|H32_HUMAN	K.QLATK(+42.01)AAR.K	Acetylation (K)														1	1	1		1	1	1	1		1
Q71DI3|H32_HUMAN	K.QTAR(+.98)K(+28.03)STGGK(+42.01)APR(+.98).K	Citrullination; Dimethylation(KR); Acetylation (K)												1	1		1		1	1	1	1	1
Q71DI3|H32_HUMAN	K.STGGK(+42.01)APR(+.98)K(+42.01)QLATK.A	Acetylation (K); Citrullination													1			1		1		1		1	1
Q71DI3|H32_HUMAN	R.K(+42.01)STGGK(+42.01)APR(+.98)K.Q	Acetylation (N-term); Acetylation (K); Citrullination												1	1	1				1
Q71DI3|H32_HUMAN	R.K(+42.01)STGGK(+42.01)APR.K	Acetylation (N-term); Acetylation (K)				1	1	1					1	1	1	1	1	1	1		1	1	1	1	1
Q71DI3|H32_HUMAN	R.KQLATK(+42.01)AAR.K	Acetylation (K)				1											1				1	1
Q7L2H7|EIF3M_HUMAN	M.S(+42.01)VPAFIDISEEDQAAELR.A	Acetylation (N-term)				1								1	1						1
Q7L7L0|H2A3_HUMAN	M.S(+42.01)GR(+.98)GK(+42.01)QGGK(+42.01)AR.A	Acetylation (N-term); Citrullination; Acetylation (K)												1	1
Q7Z4W1|DCXR_HUMAN	M(+42.01)ELFLAGR.R	Acetylation (N-term)						1					1		1
Q86SZ2|TPC6B_HUMAN	M.A(+42.01)DEALFLLLHNEMVSGVYK.S	Acetylation (N-term)						1					1
Q86V81|THOC4_HUMAN	M.A(+42.01)DKM(+15.99)DM(+15.99)SLDDIIK.L	Acetylation (N-term); Oxidation (M)																1
Q8IUE6|H2A2B_HUMAN	M.S(+42.01)GR(+.98)GK(+42.01)QGGK(+42.01)AR.A	Acetylation (N-term); Citrullination; Acetylation (K)												1	1
Q8IYT2|CMTR2_HUMAN	K.C(+57.02)LLVGFSTLRNIK(+42.01)MHIPLE(+14.02)VRLLES(+14.02)AELTTFSC(+57.02)SLLH(+14.02)DGDPTYQR.L	Carbamidomethylation; Acetylation (K); Methylation(others)											1
Q8NA70|FA47B_HUMAN	K.ELFQEDTPSTM(+15.99)E(+14.02)C(+57.02)VS(+14.02)DSLQRRHTSRK(+42.01)(+14.02).L	Oxidation (M); Methylation(others); Carbamidomethylation; Acetylation (K); Methylation(C-term)						1
Q8N1G4|LRC47_HUMAN	M.A(+42.01)AAAVSESWPELELAER.E														1
Q8NFU3|TSTD1_HUMAN	M.A(+42.01)GAPTVSLPELR.S	Acetylation (N-term)														1		1	1	1		1	1
Q8WU68|U2AF4_HUMAN	M.A(+42.01)EYLASIFGTEK.D	Acetylation (N-term)											1		1
Q92522|H1X_HUMAN	M.S(+42.01)VELEEALPVTTAEGM(+15.99)AK.K	Acetylation (N-term); Oxidation (M)															1	1	1	1	1	1		1
Q92530|PSMF1_HUMAN	M.A(+42.01)GLEVLFASAAPAITC(+57.02)R.Q														1
Q93077|H2A1C_HUMAN	M.S(+42.01)GR(+.98)GK(+42.01)QGGK(+42.01)AR.A														1
Q93079|H2B1H_HUMAN	K.K(+42.01)AVTK(+42.01)AQK.K	Acetylation (N-term); Acetylation (K)																						1
Q93079|H2B1H_HUMAN	K.QVHPDTGISSK(+42.01)AMGIMN(+28.03)S(+14.02)FVNDIFER(+28.03)IAGEASR.L	Acetylation (K); Dimethylation(NP); Methylation(others); Dimethylation(KR)						2					1
Q93079|H2B1H_HUMAN	K.QVHPDTGISSK(+42.01)AMGIMNSFVND(+14.02)IFER(+28.03)IAGEASR(+14.02)(+14.02).L	Acetylation (K); Methylation(others); Dimethylation(KR); Methylation(C-term); Methylation(KR)									1
Q96KK5|H2A1H_HUMAN	M.S(+42.01)GR(+.98)GK(+42.01)QGGK(+42.01)AR.A														1
Q96P48|ARAP1_HUMAN	M.A(+42.01)EAGDAALSVAEWLR.A	Acetylation (N-term)								1		1	1	1	1						1				1
Q96P48|ARAP1_HUMAN	M.A(+42.01)EAGDAALSVAEWLR.A	Acetylation (N-term)	1			1	1	1					1
Q96QV6|H2A1A_HUMAN	M.S(+42.01)GR(+.98)GK(+42.01)QGGK(+42.01)AR.A	Acetylation (N-term); Citrullination; Acetylation (K)													1
Q99877|H2B1N_HUMAN	K.K(+42.01)AVTK(+42.01)AQK.K	Acetylation (N-term); Acetylation (K)																						1
Q99878|H2A1J_HUMAN	M.S(+42.01)GR(+.98)GK(+42.01)QGGK(+42.01)AR.A	Acetylation (N-term); Citrullination; Acetylation (K)													1
Q99880|H2B1L_HUMAN	K.K(+42.01)AVTK(+42.01)AQK.K	Acetylation (N-term); Acetylation (K)																						1
Q9BXS5|AP1M1_HUMAN	M.S(+42.01)ASAVYVLDLK.G	Acetylation (N-term)				1	1		1	1		1			1	1
Q9BYX7|ACTBM_HUMAN	R.C(+57.02)PEALFQPC(+57.02)FLGM(+15.99)E(+14.02)S(+14.02)C(+57.02)GIHK(+42.01).T	Carbamidomethylation; Oxidation (M); Methylation(others); Acetylation (K)						1					1
Q9BYX7|ACTBM_HUMAN	R.C(+57.02)PEALFQPC(+57.02)FLGM(+15.99)E(+14.02)SC(+14.02)GIHK(+42.01).T	Carbamidomethylation; Oxidation (M); Methylation(others); Acetylation (K)						1					1
Q9BYX7|ACTBM_HUMAN	R.C(+57.02)PEALFQPC(+14.02)FLGM(+15.99)ESC(+57.02)GIHK(+42.01)(+14.02).T	Carbamidomethylation; Methylation(others); Oxidation (M); Acetylation (K); Methylation(C-term)																							1
Q9BYX7|ACTBM_HUMAN	R.FRC(+57.02)PEALFQPC(+14.02)FLGM(+15.99)E(+14.02)SC(+57.02)GIHK(+42.01).T	Carbamidomethylation; Methylation(others); Oxidation (M); Acetylation (K)						1
Q9H0U4|RAB1B_HUMAN	M(+15.99)(+42.01)NPEYDYLFK.L	Oxidation (M); Acetylation (N-term)			1	1	1
Q9H0U4|RAB1B_HUMAN	M(+42.01)NPEYDYLFK.L	Acetylation (N-term)						1						1		1		1				1		1
Q9H4M9|EHD1_HUMAN	M(+42.01)FSWVSK.D	Acetylation (N-term)						1
Q9HAV0|GBB4_HUMAN	M.S(+42.01)ELEQLRQEAEQLR.N	Acetylation (N-term)		1	1		1	1		1			1	1							1
Q9HB71|CYBP_HUMAN	M.A(+42.01)SEELQKDLEEVKVLLEK.A	Acetylation (N-term)						1
Q9HB71|CYBP_HUMAN	M.A(+42.01)SEELQKDLEEVK.V	Acetylation (N-term)												1	1
Q9NP72|RAB18_HUMAN	M(+15.99)(+42.01)DEDVLTTLK.I	Oxidation (M); Acetylation (N-term)														1
Q9NSV4|DIAP3_HUMAN	K.LHENME(+14.02)K(+42.01)LYQSIIGYYAID(+14.02)VKKVSVEDFLTDLNNFR(+.98).T	Methylation(others); Acetylation (K); Citrullination								1
Q9NVR2|INT10_HUMAN	R.SYGD(+14.02)ILH(+14.02)R(+14.02)MK(+42.01)DLC(+57.02)R.Y	Methylation(others); Methylation(KR); Acetylation (K); Carbamidomethylation							1			1		1								1
Q9NVR2|INT10_HUMAN	R.SYGD(+14.02)ILHR(+28.03)MK(+42.01)DLC(+57.02)R.Y	Methylation(others); Dimethylation(KR); Acetylation (K); Carbamidomethylation	1		1					1
Q9P1F3|ABRAL_HUMAN	M(+15.99)(+42.01)NVDHEVNLLVEEIHR.L	Oxidation (M); Acetylation (N-term)						1	1			1	1
Q9P1F3|ABRAL_HUMAN	M(+42.01)NVDHEVNLLVEEIHR.L	Acetylation (N-term)						1					1
Q9UJ70|NAGK_HUMAN	M.A(+42.01)AIYGGVEGGGTR.S	Acetylation (N-term)			1	1	1	1	1	1		1	1	1	1	1	1	1	1	1	1	1	1
Q9UKY7|CDV3_HUMAN	M.A(+42.01)ETEER(+.98)SLDNFFAK.R	Acetylation (N-term); Citrullination												1	1	1	1	1	1	1	1	1	1	1
Q9UQ80|PA2G4_HUMAN	M.S(+42.01)GEDE(+79.97)QQEQTIAEDLVVTK.Y	Acetylation (N-term); Phosphorylation (E)											1		1
Q9UQ80|PA2G4_HUMAN	M.S(+42.01)GEDEQQEQTIAEDLVVTK.Y	Acetylation (N-term)				1
Q9UQ80|PA2G4_HUMAN	M.S(+42.01)GEDEQQE(+79.97)QTIAEDLVVTK.Y	Acetylation (N-term); Phosphorylation (E)													1
Q9Y285|SYFA_HUMAN	M.A(+42.01)DGQVAELLLR.R	Acetylation (N-term)				1	1	1					1	1	1	1	1	1	1		1	1	1	1	1
Q9Y4Y9|LSM5_HUMAN	M.A(+42.01)ANATTNPSQLLPLELVDK.C	Acetylation (N-term)				1	1	1	1				1	1	1
